# Supplementary material for: Plasma exosomal miRNAs-based prognosis in metastatic kidney cancer
Source: Oncotarget. 2017 Jul 22;8(38):63703–14. doi: 10.18632/oncotarget.19476 (PMC5609954; doi:10.18632/oncotarget.19476)
Supplement: Supplementary file 2 [file oncotarget-08-63703-s002.xlsx]

## Sheet: Sheet1
Supplementary Table S1 – Composition and distribution of each RNA species in the 44 RNA libraries
Sample ID	Total raw reads	Mappable reads
		Total mappable reads	miRNA	piwiRNA	Others(mRNA,rRNA,tRNA)	Mappable ratio
5012	18510742	6244941	5107238	1091729	45974	0.337368
5020	7037484	3535879	3283867	231472	20540	0.502435
5021	7231113	3174723	2779346	374533	20844	0.439037
5026	11130020	5371568	5071935	279564	20069	0.48262
5027	8233627	3596491	3348620	228919	18952	0.436805
5029	14465021	5872980	5624695	229523	18762	0.406013
5033	12451225	1720375	1650084	64429	5862	0.138169
5035	10961727	2337029	2221537	105879	9613	0.213199
5038	12903203	2063759	1994542	63845	5372	0.159942
5040	7119307	3886587	3670623	197412	18552	0.545922
5041	8302369	3956557	3780500	163511	12546	0.476558
5042	8693913	2645545	2443063	178106	24376	0.304299
5050	6303096	3103233	2935423	155020	12790	0.492335
5053	8628422	2878307	2706399	153557	18351	0.333584
5056	7728562	4156622	3627667	498355	30600	0.537826
5058	7690658	3950160	3742366	182070	25724	0.513631
5059	6475582	3661857	3361350	280530	19977	0.565487
5068	6360205	3106775	2902361	186046	18368	0.488471
5069	7825241	3867855	3546549	283295	38011	0.494279
5075	9618977	4774229	4513724	238780	21725	0.496334
5076	7711094	4189682	4016670	160104	12908	0.543332
5078	9042163	3375823	3235978	127116	12729	0.373342
5079	7877275	2959004	2835404	113673	9927	0.375638
5080	10641188	4041099	3648959	378263	13877	0.37976
5087	9185558	3757480	3570137	170609	16734	0.409064
5092	7696774	3422915	3259779	153152	9984	0.444721
5094	7211341	4036781	3774554	240463	21764	0.559782
5095	10403936	2274581	2166117	99134	9330	0.218627
5101	3059469	1565765	1461099	90943	13723	0.511777
5104	6967135	3826800	3674639	138593	13568	0.549265
5111	9762746	4898922	4555933	308297	34692	0.501798
5112	6135931	2837671	2646770	167503	23398	0.462468
5114	7284918	3249425	2935325	296324	17776	0.446048
5116	7009074	3605660	3421792	161647	22221	0.514427
5121	8475758	4488036	4185246	273420	29370	0.529514
5122	5888007	2708712	2402699	270611	35402	0.460039
5123	8048203	3628520	3349458	244318	34744	0.450848
5128	8883517	4712694	4512180	188429	12085	0.530499
5129	8448394	4479349	4099635	362517	17197	0.530201
5130	15331839	7762449	7301888	420810	39751	0.506296
5133	7818416	4499742	4253660	233825	12257	0.575531
5141	7232341	3088349	2920860	149955	17534	0.427019
5143	8626945	4485763	4118645	345610	21508	0.519971
5145	5902691	2923749	2660638	244165	18946	0.495325
Average	8.68898e+06	3.74374e+06	3.48454e+06	239229	19964.4	0.447264
% of each RNA species in total mappable reads			0.930766	0.063901	0.00533274
