# Supplementary material for: Plasma exosomal miRNAs-based prognosis in metastatic kidney cancer
Source: Oncotarget. 2017 Jul 22;8(38):63703–14. doi: 10.18632/oncotarget.19476 (PMC5609954; doi:10.18632/oncotarget.19476)
Supplement: Supplementary file 3 [file oncotarget-08-63703-s003.xlsx]

## Sheet: Sheet1
Supplementary Table S2: Read count >8 microRNA species identified in this study
Patient ID	5012	5020	5021	5026	5027	5029	5033	5035	5038	5040	5041	5042	5050	5053	5056	5058	5059	5068	5069	5075	5076	5078	5079	5080	5087	5092	5094	5095	5101	5104	5111	5112	5114	5116	5121	5122	5123	5128	5129	5130	5133	5141	5143	5145
hsa-miR-128-3p	18.0426	17.7873	17.5257	16.9403	17.561	17.4363	17.3057	17.9984	18.1263	17.6365	17.7218	17.2976	17.6871	17.0243	17.9797	17.4369	17.9823	17.9289	17.41	17.0549	17.7854	17.2649	17.0949	17.9069	17.4901	17.8334	17.8641	17.7361	17.3877	17.7138	17.2165	17.7521	17.5777	17.25	17.7004	17.5785	17.1551	17.1752	17.89	17.5762	17.8931	17.0409	18.2128	17.5258
hsa-miR-99a-5p	16.9244	17.4285	17.3517	17.3238	17.308	17.272	16.8538	16.5798	16.7204	17.3619	17.4302	17.6494	17.3455	17.4915	17.2938	17.4859	17.1841	17.332	17.3782	17.5593	17.2945	17.2278	17.4368	17.3146	17.4138	17.1817	17.3267	17.1277	17.342	17.3847	17.5154	17.3375	17.2899	17.4855	17.3614	17.3122	17.4707	17.4988	17.1351	17.4384	17.3174	17.5995	17.2175	17.5318
hsa-miR-9-5p	15.8361	15.5325	15.7549	16.1178	16.421	15.8842	15.6622	16.0021	15.5793	16.0074	15.7985	15.3958	15.754	15.8447	15.7501	15.9707	15.9476	15.4186	16.4997	15.7747	16.129	15.4558	16.1811	15.6143	15.7406	16.2103	15.8288	15.6222	16.0645	15.8984	15.8392	15.8238	15.9549	16.0898	15.8966	15.862	16.0801	15.8902	15.9262	15.8992	15.82	15.3788	15.4361	15.8228
hsa-miR-129-5p	14.8792	15.1954	15.105	15.1611	15.2735	15.586	15.7757	15.13	15.1965	15.1284	15.2132	15.684	15.1459	15.6914	15.181	15.7571	15.0202	15.1759	15.1719	15.4556	15.0878	15.8185	15.5194	15.0193	15.4826	14.8973	15.1043	15.545	15.5711	15.4922	15.57	15.2253	15.1885	15.5141	15.2378	15.229	15.4623	15.4045	14.9316	15.4457	15.0233	15.8668	14.8207	15.1269
hsa-let-7b-5p	14.5996	14.6248	14.6752	14.9973	14.1979	15.1997	16.0775	15.7788	15.6036	14.7661	14.9398	14.9832	15.0382	14.94	14.9571	14.9717	14.7481	14.643	14.6482	15.2584	14.7958	16.4105	15.1088	14.7419	14.673	14.7243	14.9157	15.8174	14.7276	14.3384	14.607	14.7674	14.7645	14.753	14.7977	14.6108	14.925	14.9999	14.8255	14.8083	14.5299	14.5576	15.3906	14.7887
hsa-miR-22-3p	14.2529	14.9124	14.9445	15.4118	15.1281	14.8057	14.2531	13.6683	13.7924	14.8897	14.6784	14.9462	14.6385	15.2082	14.0746	14.6797	14.4053	14.8196	14.3893	15.0864	14.769	13.9588	15.2811	14.6637	15.0025	14.7277	14.4744	13.9673	14.7214	15.1063	15.344	14.93	14.8949	15.0819	14.7455	14.8343	14.9713	15.1483	14.5625	14.608	14.6389	15.5387	14.3956	14.9446
hsa-miR-320a	14.4456	14.8353	14.8292	14.9018	14.666	14.4725	14.1425	13.6669	13.8921	14.7593	14.8353	15.126	14.597	14.8634	14.4324	14.7798	14.1548	14.7324	14.8929	14.7722	14.5131	14.4405	14.9192	14.5895	14.9209	14.6515	14.6902	14.2088	14.9269	14.5756	14.9622	15.0612	15.0621	14.8953	14.8859	15.0157	14.7426	15.1049	14.8837	14.6661	14.7765	15.4562	14.1394	14.8347
hsa-let-7i-5p	14.0719	13.9995	14.243	14.5848	14.1179	14.5078	14.6423	14.5593	14.047	14.3335	14.5125	14.078	14.5542	14.7219	14.3843	14.7214	14.5155	14.0829	14.4054	14.7255	14.4537	14.6918	14.5466	14.0885	14.2942	14.4841	14.5359	14.5397	14.6454	14.3233	14.4225	14.3272	14.395	14.5152	14.4043	14.4304	14.5739	14.5138	14.4481	14.3931	14.211	14.3074	13.9441	14.2152
hsa-miR-100-5p	13.9201	14.5067	14.5113	14.302	14.3013	14.368	13.6524	13.3819	13.6316	14.5304	14.4996	14.6753	14.54	14.5973	14.4798	14.4282	14.3084	14.4335	14.3206	14.6675	14.2121	14.1066	14.6077	14.5519	14.4248	14.275	14.4529	13.8779	14.5477	14.3078	14.5201	14.3266	14.4932	14.4828	14.4243	14.4685	14.397	14.6137	14.2592	14.4493	14.3777	14.7373	14.395	14.7206
hsa-miR-3184-3p	13.7532	14.083	13.9668	14.6451	14.0821	14.6066	14.7672	14.2779	14.3353	13.9717	13.9076	14.5	13.897	14.4242	13.9909	14.6035	13.8783	14.1567	13.8926	14.1639	13.8327	15.1891	14.4091	13.6921	14.0878	13.4045	13.8812	14.6008	14.3426	14.3807	14.7036	14.0365	13.8674	14.351	13.9507	13.9334	14.1921	14.2145	13.5012	14.1852	13.7457	14.7555	13.5838	13.9252
hsa-miR-181b-5p	13.704	14.0025	14.2244	14.3174	14.1169	14.3223	14.5594	14.0923	14.0954	14.1156	13.9555	14.0064	14.0426	14.4077	13.7536	14.0144	13.8798	13.89	13.8957	14.4398	14.0098	14.2081	14.2973	14.1386	14.1631	14.1975	13.907	14.2955	14.2505	14.1739	14.3553	14.0347	14.3741	14.2898	13.9538	14.1121	14.1843	14.3593	13.9322	14.0172	14.0249	14.3621	13.7878	14.2186
hsa-miR-323a-3p	13.5508	14.255	13.9509	13.6599	13.9216	14.1571	13.9873	13.6608	14.0194	13.8979	13.9319	14.3403	13.9129	14.1896	13.9799	14.1417	13.7958	13.9879	13.9756	13.9237	13.8681	14.0979	13.95	13.8705	14.3169	13.6714	14.1136	13.9692	14.2708	13.9964	14.2911	13.9193	14.0013	14.2188	14.0166	14.1899	14.1218	14.188	13.8993	14.2152	13.9231	13.6607	13.8364	13.9346
hsa-miR-99b-5p	13.6892	13.8203	13.6597	13.5154	13.8443	13.7903	13.6893	13.2786	13.5278	13.6602	13.7996	14.3025	13.7711	14.1051	13.6152	13.939	13.4953	13.6243	13.858	13.7348	13.6018	13.9654	13.8078	13.7142	13.9612	13.3838	13.7543	13.7741	13.7459	13.7105	13.7358	13.5668	13.609	13.9683	13.7589	13.7782	14.0394	13.9774	13.5956	13.964	13.6813	13.9375	13.4831	13.6869
hsa-miR-181a-5p	13.5042	13.6392	13.8598	13.9418	13.7339	13.8006	13.7472	13.409	13.4423	13.9339	13.8296	13.9087	13.8258	14.0997	13.4171	13.4896	13.7349	13.6289	13.878	14.0754	13.7403	13.4886	14.0047	13.8818	13.8017	13.8005	13.6049	13.593	13.6539	13.634	13.7929	13.6985	13.8498	13.8131	13.692	13.7165	13.8821	13.9571	13.6663	13.6299	13.725	14.2727	13.578	14.0358
hsa-miR-433-3p	13.1678	13.4142	13.485	13.2692	13.4772	13.727	13.9695	13.6832	13.8037	13.4817	13.6235	14.0592	13.6214	14.0143	13.1877	13.4156	13.0009	13.3092	13.7469	13.5941	13.3917	14.2824	13.4747	13.3043	13.6585	13.2622	13.4227	13.7074	13.2934	13.2972	13.4096	13.4916	13.407	13.6857	13.5777	13.3409	13.7933	13.7224	13.4673	13.5927	13.4794	14.0135	13.2097	13.605
hsa-let-7g-5p	13.6465	13.3225	13.7188	13.3574	13.401	13.4391	13.4095	13.7067	13.2406	13.5154	13.6175	13.1848	13.4673	13.3773	13.5999	13.8177	13.8046	13.7324	13.3847	13.3676	13.5165	13.0287	13.4796	13.4281	13.6067	13.8413	13.6157	13.3527	13.767	13.5355	13.7003	13.7148	13.9239	13.4805	13.5945	13.6316	13.3649	13.4295	13.7903	13.5282	13.6194	13.0542	13.275	13.3045
hsa-miR-30d-5p	13.6396	13.2746	13.4555	13.7926	12.6734	13.6557	13.0414	13.2641	13.2285	13.3071	13.5059	13.3361	13.7113	13.5028	13.8306	13.1852	13.7486	12.7961	13.6285	13.7122	13.3754	13.6618	13.314	13.8735	13.3686	13.2441	13.7136	13.3255	13.3047	13.3274	12.8753	13.0878	13.0588	13.3564	13.6941	13.4674	13.6978	13.6591	13.6582	13.6324	13.678	13.076	13.6313	13.7752
hsa-miR-24-3p	13.5221	13.5618	13.7905	14.0571	13.7765	13.3769	13.4353	13.0326	13.184	13.5544	13.3625	13.4522	13.2585	13.652	12.8792	13.3612	13.1722	13.6427	13.3615	13.5749	13.5452	12.7325	13.6592	13.3789	13.7379	13.5715	13.1453	13.0485	13.3251	13.4465	13.645	13.6047	13.71	13.5469	13.3699	13.4456	13.4126	13.4755	13.3184	13.284	13.4158	13.5203	12.9137	13.377
hsa-miR-27b-3p	13.2598	13.1847	13.5002	13.5439	13.3779	13.4387	13.3872	13.3889	13.1969	13.4244	13.2314	13.1409	13.3783	13.3852	13.369	13.6057	13.4228	13.3356	13.3008	13.3502	13.4293	13.3629	13.4719	13.4775	13.4815	13.7272	13.3498	13.3596	13.7317	13.5307	13.4945	13.4927	13.677	13.5476	13.4508	13.4785	13.391	13.5844	13.4627	13.4165	13.4441	13.0398	13.0262	13.3894
hsa-miR-27a-3p	13.2517	13.1781	13.4951	13.5373	13.3788	13.4366	13.3837	13.3759	13.1754	13.4185	13.2205	13.1392	13.3619	13.3708	13.3634	13.6034	13.4125	13.3259	13.2991	13.3451	13.4246	13.3549	13.4668	13.4786	13.4787	13.7178	13.3364	13.3557	13.7187	13.5301	13.4922	13.4909	13.6787	13.5369	13.4439	13.4793	13.3744	13.5785	13.4546	13.4084	13.4417	13.0383	13.0185	13.3888
hsa-miR-21-5p	13.3834	12.9513	13.5526	14.1947	13.2872	13.4264	13.2913	13.2062	12.7216	13.3841	13.0865	13.0929	13.1282	13.5182	12.6671	13.3733	13.0722	13.1068	13.2508	13.6208	13.4775	12.9287	13.6817	13.2882	13.4654	13.6411	12.8945	13.0153	13.486	13.4121	13.5292	13.3905	13.4878	13.4476	13.1498	13.3796	13.4481	13.4854	13.2745	13.1161	13.2156	13.3574	12.6869	13.2829
hsa-miR-328-3p	13.4089	13.8193	12.8655	12.2461	13.4322	13.7787	15.2602	14.6129	14.5206	12.8234	12.7979	13.2621	13.2465	13.7619	12.9199	12.4395	12.3334	11.662	13.486	13.2817	12.7213	13.5274	11.5779	13.4195	13.6675	12.3755	13.1068	14.6257	12.7963	12.9219	12.4027	12.1648	12.7836	13.1595	13.2028	13.1736	14.0544	13.5262	13.2127	13.6713	13.173	12.7261	13.6748	13.4271
hsa-miR-101-3p	13.1216	12.6957	13.3495	13.6868	13.379	13.2185	12.7313	12.9513	12.4923	13.3137	12.9541	12.6346	13.0685	13.1577	13.1107	13.1771	13.3659	12.6196	13.4734	13.389	13.2827	12.6365	13.4288	13.3576	13.1614	13.6493	13.0897	12.4806	13.6091	13.3762	13.2229	13.1262	13.4453	13.3574	13.2364	13.4474	13.2738	13.3976	13.3509	13.174	13.2546	13.2976	12.5291	13.3294
hsa-miR-30a-5p	12.86	12.9754	12.9341	13.2172	12.9636	13.1897	12.6339	12.6636	12.5216	13.1607	13.2047	12.9502	13.2058	13.0888	13.4359	13.0969	13.5772	13.0404	13.4024	13.4161	13.2164	12.7977	13.2915	13.1645	12.9541	13.0933	13.2232	12.6422	13.2721	13.1223	13.0029	13.0293	12.8763	13.1332	13.2387	13.0838	13.3469	13.3182	13.1394	13.1542	13.1221	13.0359	12.9148	13.2664
hsa-miR-92a-3p	13.4374	12.9056	13.2654	13.2268	12.5286	13.3753	13.8035	13.6314	14.0262	12.6952	12.6983	12.9068	13.1051	13.1877	12.8855	12.4184	12.6497	12.4994	13.1282	12.6627	12.8499	13.631	12.5143	12.9564	13.1809	12.4565	12.9243	13.5246	12.8759	12.9653	12.4703	12.4256	12.7317	13.1341	12.9402	13.1553	13.2609	12.9027	12.9365	13.2553	12.8568	12.3577	12.9216	12.8151
hsa-miR-760	12.2404	12.8545	12.7048	12.7685	12.7388	13.2362	13.7168	13.0086	13.203	12.7434	12.8272	13.3811	12.7768	13.4035	12.6803	12.9775	12.4274	12.6498	12.8761	13.0918	12.5842	14.0287	13.0884	12.562	12.8701	12.287	12.7283	13.4875	12.7931	12.8749	13.0806	12.7628	12.835	13.1432	12.8129	12.7246	13.1243	13.1306	12.3756	12.9654	12.6692	13.4235	12.4967	12.8668
hsa-miR-381-3p	13.4495	12.9405	13.1401	12.9774	13.4582	12.2966	12.4603	12.9281	13.0247	13.2036	13.1815	12.5516	13.0804	12.2675	13.0444	12.8074	13.1511	13.5817	13.0343	12.2545	13.0781	11.6716	12.7975	12.9877	12.8165	13.5595	12.9694	12.3937	13.0059	12.6319	12.7931	13.2369	13.1657	12.6946	12.8954	12.8473	12.4128	12.4964	13.196	12.644	13.0456	12.925	12.7993	12.7019
hsa-miR-124-3p	12.4127	12.6932	12.6964	12.8321	12.9117	12.9391	13.0145	12.629	12.6299	12.7907	12.7353	12.8247	12.6508	13.1119	12.1846	12.614	12.4617	12.529	12.9487	13.0482	12.7909	12.4699	12.827	12.5112	12.8921	12.7003	12.423	12.5111	12.6118	12.8239	13.1591	12.6057	12.728	12.7565	12.5507	12.5519	12.8922	12.8321	12.5128	12.6322	12.7906	12.9569	12.1781	12.8598
hsa-miR-532-5p	12.4329	12.4831	12.7323	12.8718	12.9475	12.651	12.567	12.3092	12.0906	12.7445	12.5524	12.4511	12.62	12.8386	12.5765	12.4587	12.5899	12.4882	12.6012	13.061	12.6128	12.4028	12.837	12.5445	12.6659	12.8116	12.6181	12.3795	12.9795	12.7557	12.5222	12.7174	12.8645	12.9844	12.7397	12.8026	12.9142	12.9223	12.5716	12.6568	12.591	12.9094	12.3047	12.6864
hsa-miR-30e-5p	12.7928	12.39	12.6776	13.2818	12.7933	12.647	12.0447	12.0132	11.6548	12.7074	12.6556	12.4843	12.5724	12.7046	12.2963	12.3678	12.7025	12.623	12.9893	13.081	12.8123	11.5767	12.8774	12.5991	12.6464	12.6152	12.6168	11.8193	12.604	12.6499	12.7377	12.6284	12.4595	12.6912	12.6113	12.6703	13.0379	12.84	12.7301	12.5795	12.6265	12.7199	12.2605	12.839
hsa-miR-432-5p	12.4807	12.3329	12.6375	12.4977	12.0909	12.8265	12.8126	12.9488	12.6402	12.4616	12.706	12.4813	12.7851	12.5249	12.8748	12.767	12.7547	12.4724	12.5017	12.5588	12.5142	13.378	12.5343	12.4621	12.4349	12.4389	12.6934	13.1241	12.6416	12.4217	12.4642	12.4869	12.632	12.4706	12.643	12.453	12.6722	12.6975	12.7243	12.6847	12.5095	12.11	12.6069	12.5417
hsa-miR-423-3p	13.4868	12.3653	13.06	13.2037	12.7211	12.418	13.0157	12.7841	13.1314	12.1931	12.5857	12.7469	12.3432	12.5177	12.1353	12.0757	12.1409	12.7662	12.5896	11.8614	12.307	12.7014	12.1827	12.1975	12.643	12.2355	12.492	12.8096	12.337	12.0738	12.2963	12.5433	12.5932	12.4906	12.4396	12.3064	12.4862	12.292	12.4812	12.4844	12.4861	12.5294	12.2579	12.193
hsa-miR-127-3p	12.6307	12.5001	12.4633	12.5616	12.6675	12.5561	12.7072	12.4801	12.5227	12.3475	12.6088	12.4559	12.4948	12.5501	12.7617	12.5702	12.7069	12.4034	12.6944	12.6324	12.2968	12.7533	12.3255	12.2781	12.2997	12.3366	12.508	12.5857	12.5818	12.3263	12.5865	12.3388	12.3861	12.3899	12.4674	12.3464	12.6191	12.4017	12.469	12.5678	12.3721	12.6256	12.4741	12.4806
hsa-miR-219a-2-3p	12.7514	12.6955	12.5894	12.1849	12.6443	12.4503	12.0616	12.2581	12.0577	12.4327	12.3181	12.222	12.31	12.2491	12.8296	12.721	12.8737	12.6032	12.2904	12.6109	12.4041	12.2663	12.4279	12.4753	12.3216	12.5985	12.5361	12.3577	12.809	12.7071	12.8083	12.6913	12.7559	12.4518	12.5681	12.5007	12.2342	12.3822	12.6823	12.4707	12.689	12.854	12.4626	12.4852
hsa-miR-218-5p	13.1447	12.4947	12.808	12.4248	12.7512	12.2003	11.5456	12.2536	11.7261	12.5432	12.3771	11.7182	12.2927	11.7697	12.7797	12.4034	13.1153	12.5712	12.302	12.0137	12.647	11.4742	12.1676	12.6338	12.1243	12.963	12.3624	11.7561	12.4426	12.681	12.7688	12.6666	13.0515	12.075	12.471	12.4703	12.0961	12.1849	12.9704	12.3019	12.8243	12.0027	12.3506	12.5422
hsa-miR-378a-3p	12.2003	12.5294	12.5547	12.3648	12.6494	12.2751	12.1416	11.7473	11.8652	12.4264	12.382	12.44	12.4227	12.5997	12.5014	12.5958	12.4415	12.4896	12.2624	12.5724	12.2606	11.8604	12.4416	12.2338	12.5305	12.3731	12.3655	11.9967	12.6206	12.478	12.6654	12.5476	12.7107	12.5395	12.4609	12.4562	12.4334	12.511	12.2983	12.4231	12.3631	12.7618	11.9857	12.3591
hsa-miR-125a-5p	13.3193	12.4859	12.1709	11.0724	11.9577	12.493	12.3849	13.4125	12.8138	12.0896	12.2116	11.6226	12.7204	11.8214	13.0541	11.3803	12.5258	11.1667	12.6986	12.1078	12.0729	11.4372	10.4186	13.1186	12.5093	12.3001	12.9891	12.5868	12.1117	12.0655	11.0858	11.4523	11.8829	11.6157	12.6511	12.5382	12.4836	12.1569	13.4542	12.7755	13.0444	11.1295	12.9124	12.5292
hsa-miR-29a-3p	12.1683	12.2948	12.4524	12.0738	12.3398	12.1225	11.867	12.2055	11.9249	12.2463	11.9781	11.7158	11.9475	11.9163	12.0476	11.8281	12.344	12.3064	11.9793	12.2557	12.2832	11.3465	12.2629	12.3443	12.2423	12.5791	12.0033	11.7386	12.1801	12.4071	12.6508	12.3885	12.6793	12.0755	12.2486	12.281	11.9755	12.2094	12.4543	11.9589	12.3579	12.1189	12.3451	12.3383
hsa-miR-139-5p	12.4514	12.4334	12.1683	11.8423	12.2551	12.085	12.091	12.3243	12.2364	12.0764	12.1752	12.0648	12.1453	11.9065	11.85	11.9764	12.1733	12.3147	12.1917	11.9369	12.1904	11.7595	11.8325	12.3382	12.2745	12.2133	12.0634	12.1521	11.7851	12.0368	12.0838	12.178	12.2439	11.9311	12.1043	12.0185	12.0315	12.0197	12.2428	12.0602	12.2523	11.7799	12.2338	12.1057
hsa-let-7d-3p	12.3019	12.2824	11.465	11.1712	12.0734	12.5766	14.2618	13.7235	13.7172	11.7708	11.4825	11.863	12.0696	12.4307	11.4341	11.166	11.0111	10.9633	11.9369	11.8906	11.7262	12.4632	11.1335	12.1585	12.2274	11.2277	11.8009	13.6578	11.2283	11.4948	10.9084	11.102	11.1944	11.7692	11.7	11.8402	12.5789	12.0263	11.8062	12.3104	11.7185	11.3016	13.1225	11.9122
hsa-miR-140-3p	12.1101	12.3361	12.2539	12.1684	12.1411	11.7944	11.3833	11.7298	11.8602	11.9519	12.0369	11.7541	11.939	11.569	12.3467	11.8642	12.2556	12.2228	12.2339	11.8075	11.8529	11.5018	11.7629	12.0499	11.9321	11.9962	12.0907	11.483	12.1135	11.99	12.1324	12.0642	12.2151	11.7584	12.0525	12.0368	11.5956	11.7843	12.0318	11.9518	12.0289	12.0849	11.7845	12.0154
hsa-miR-451a	11.9345	12.0373	11.4951	11.4615	11.6355	11.8682	12.0862	12.868	12.8146	13.2624	11.6472	10.8092	13.5209	11.2439	11.3619	10.1509	12.5305	13.1629	12.002	12.2985	12.5621	11.6426	13.2983	11.7848	11.3956	12.2176	11.7513	10.626	11.3084	10.6395	10.6727	11.8905	10.9308	12.3475	11.9625	13.4821	11.8204	11.4106	11.7756	11.5727	10.6999	11.0963	10.768	10.931
hsa-miR-219b-5p	11.7601	11.9795	11.9848	11.6744	12.1269	12.018	11.6475	11.6317	11.4577	11.8356	11.6277	11.7245	11.6524	11.7773	12.0307	12.2944	11.9936	11.8736	11.6556	11.8579	11.7374	11.8683	11.99	11.7253	11.8395	11.9589	11.8107	11.9144	12.3378	12.2807	12.3497	12.1365	12.218	12.0216	11.9471	11.8571	11.728	11.9567	11.8165	11.9057	11.9313	12.4655	11.5398	11.8865
hsa-miR-92b-3p	12.1481	11.9008	11.9507	10.9954	11.5681	12.2225	13.0636	13.0526	13.084	11.4975	11.7908	11.8479	11.5957	11.5901	11.6977	11.4773	11.9064	12.0697	11.8086	11.2693	11.8413	11.8741	11.1185	11.7451	11.7584	11.5256	11.7669	12.6413	11.4848	11.6504	11.5285	11.7319	11.9039	11.5181	11.7377	11.5638	11.5693	11.4592	11.9369	11.9113	11.9217	11.0163	12.4487	11.5728
hsa-miR-543	12.3744	11.8378	11.8137	11.3499	11.4938	11.7169	11.2535	11.9655	11.8205	11.6562	11.907	11.5242	11.8635	11.19	12.1822	11.7154	12.1538	12.1493	11.6938	11.8738	11.9728	11.6598	11.5034	12.2626	11.8605	11.8702	12.1587	11.8919	11.6041	11.6828	11.3327	11.9756	11.7602	11.4663	11.9506	11.856	11.5317	11.5457	12.3502	11.9315	12.1425	11.1732	12.4632	11.8411
hsa-miR-9-3p	11.5714	11.9775	11.7582	12.0387	12.5301	12.0805	11.5993	11.5986	11.3563	11.9878	11.6932	11.7945	11.5217	12.027	11.2787	11.6209	11.5916	11.6057	12.2648	11.9778	12.1157	10.5869	12.0546	11.6369	12.1135	11.8905	11.3484	10.9631	11.8012	12.0712	12.29	11.7467	11.7478	11.9141	11.6129	11.6686	11.8652	11.7527	11.5915	11.6728	11.6026	11.8792	11.0976	11.7661
hsa-let-7a-5p	11.7427	11.3394	11.6427	11.4361	11.0183	11.4975	12.227	12.2629	12.0239	11.4624	11.6209	11.8514	11.6964	11.8324	11.3604	11.8529	11.5108	11.5593	11.6546	11.5632	11.4986	11.8129	11.6323	11.4297	11.6905	11.6895	11.5519	12.1137	11.8799	11.0412	11.5717	11.7434	11.665	11.4893	11.5011	11.989	11.8073	11.2253	11.5436	11.4369	11.298	11.0263	11.4313	11.4767
hsa-miR-1224-5p	10.945	11.2739	11.2487	11.4872	11.3637	11.9763	12.1071	11.746	11.4885	11.6027	11.4683	11.785	11.5118	11.8149	11.619	11.782	11.3282	11.6096	11.2578	11.9867	11.273	12.8313	11.9681	11.4259	11.3077	11.2242	11.4757	12.0423	11.6525	11.5105	11.7292	11.4591	11.4424	11.5176	11.4829	11.244	11.6958	11.6616	11.1082	11.5439	11.2516	12.3791	11.4744	11.6078
hsa-miR-222-3p	11.7849	11.5364	11.7365	11.6837	11.4811	11.6355	11.7177	11.5998	11.4526	11.4237	11.4094	11.3988	11.3653	11.6517	11.3614	11.3759	11.4256	11.4908	11.3868	11.6328	11.3643	11.3621	11.4481	11.4656	11.5051	11.2304	11.3161	11.5598	11.2888	11.509	11.9056	11.3285	11.6888	11.3831	11.3556	11.4376	11.6198	11.472	11.3859	11.419	11.3231	11.3817	11.471	11.5617
hsa-miR-744-5p	12.1754	11.4436	11.6897	11.6503	11.5948	11.2749	11.2844	11.6415	11.6324	11.4239	11.6931	11.4263	11.4705	11.103	11.8986	11.4463	11.7111	12.0396	11.5955	11.1274	11.3934	11.4106	11.0717	11.3644	11.3343	11.4653	11.6649	11.4837	11.2287	11.0525	11.472	11.555	11.5288	11.0558	11.6355	11.2285	11.263	11.057	11.5715	11.6058	11.7727	11.5106	11.4537	11.3925
hsa-miR-151a-3p	11.9383	11.0354	11.5569	12.7763	11.0158	11.4521	11.0175	11.0365	10.9556	11.3088	11.4172	11.1775	11.4874	11.3643	11.6848	11.4357	11.5745	11.0606	11.3736	11.6767	11.3444	11.2292	11.2454	11.5308	11.1722	11.2747	11.389	11.1092	11.3445	11.3217	11.0207	11.1219	11.0429	11.1909	11.4674	11.1387	11.5286	11.4021	11.2519	11.3617	11.3059	11.2195	11.2847	11.4274
hsa-miR-320b	10.5553	11.1203	11.2981	11.3464	10.9176	11.3473	11.2917	10.6344	10.9063	11.1714	11.2168	11.6145	11.0468	11.6202	10.9412	11.3732	10.6527	11.1163	11.0196	11.4592	11.0539	11.7257	11.7683	11.1249	11.2866	11.0052	11.0615	11.2988	11.4619	11.4751	11.5537	11.3986	11.489	11.5533	11.3383	11.4041	11.3131	11.6267	11.0375	11.2767	11.1667	12.1102	10.7752	11.338
hsa-miR-125b-2-3p	10.9384	11.1791	11.0641	11.0785	11.2505	11.0894	10.8594	10.542	10.558	11.1271	11.1292	11.1335	11.154	11.2108	11.2507	11.1392	11.2206	11.0603	11.2431	11.4169	11.0091	10.8069	11.075	10.9248	11.1072	11.0566	11.1205	10.7676	11.3853	11.194	11.2029	11.0943	11.2169	11.1779	11.193	11.085	11.2179	11.2893	11.0483	11.1598	11.0781	11.1629	10.776	11.0825
hsa-miR-221-3p	10.8976	11.0217	10.9488	11.4562	11.3816	11.1222	11.2893	11.0368	11.2619	11.0325	11.158	10.9948	10.9125	11.238	10.384	10.8706	10.8271	11.0668	11.6163	11.2763	11.1469	10.9636	11.118	10.7377	11.0768	10.9695	10.8266	10.7371	10.8889	10.9447	11.2357	11.0762	10.9498	11.1256	10.8974	10.9088	11.1426	11.086	10.9263	10.9218	10.9624	11.1269	10.4497	10.9569
hsa-miR-136-3p	11.0403	10.8117	11.2578	11.1586	11.4537	10.9044	10.5423	10.5054	10.1007	11.0741	10.9659	10.9881	10.835	11.0531	10.8662	11.0014	10.8547	11.1276	11.1919	11.1719	11.1193	9.75765	11.2987	11.0952	11.2713	11.2674	10.9632	10.1669	11.5256	11.03	11.3211	11.3121	11.4385	11.3415	11.1384	11.2167	11.164	11.3068	11.159	11.0743	11.0207	11.0493	10.7016	11.0752
hsa-miR-330-3p	11.1799	11.2465	11.2106	10.6148	10.8429	10.7184	10.3673	10.4222	10.8177	10.9696	11.1115	11.1685	10.9673	10.8452	11.2197	10.9122	11.1106	11.2755	10.9879	10.9908	10.9691	10.6955	10.7174	11.2706	10.9445	10.8891	11.1762	10.6818	10.8407	10.8996	10.9573	11.1092	11.3346	10.7107	11.1224	11.0139	10.7344	10.7841	11.1867	11.0712	11.3271	11.1832	11.0662	11.0885
hsa-let-7c-5p	11.0093	10.8673	10.6702	10.7017	10.1265	10.7632	11.3135	11.4781	11.2853	10.8452	11.2425	10.8707	11.2255	10.8112	11.195	10.8644	11.1684	10.7928	10.9082	11.4585	10.991	11.5055	10.7261	10.7002	10.5804	10.9337	11.1376	11.2339	10.8567	10.3601	10.5822	10.8507	10.627	10.5749	10.9361	10.9568	10.9862	10.5328	11.1909	10.7302	10.7498	10.1802	11.2493	10.854
hsa-let-7f-5p	11.0587	10.3932	10.8519	10.7299	10.2367	10.5685	11.2125	11.3696	11.0015	10.6698	10.7655	10.9126	10.7476	10.9537	10.5173	11.0589	10.7043	10.8137	10.7278	10.7476	10.7181	10.5153	10.8706	10.5926	10.9334	11.0659	10.6442	11.058	11.0692	10.2088	10.6273	11.0104	10.9156	10.6096	10.6382	11.1677	10.8402	10.3259	10.8104	10.4737	10.4437	10.1339	10.4196	10.5354
hsa-miR-125b-1-3p	10.3099	10.7477	10.4437	10.4795	10.7401	10.9193	11.3498	10.5692	10.734	10.5248	10.6682	11.177	10.719	11.0552	10.7124	11.1988	10.6168	10.6395	10.7594	10.9844	10.4297	11.1168	10.8437	10.2169	10.8233	10.2897	10.6184	11.195	10.8439	10.7874	10.8663	10.7097	10.6935	10.9579	10.5629	10.5025	10.9164	10.8547	10.3061	10.8372	10.3478	10.4683	10.5613	10.376
hsa-miR-889-3p	10.5699	10.5293	10.7413	10.7148	10.7618	10.7147	10.3594	10.5459	10.5609	10.7671	10.6727	10.1999	10.5725	10.2884	11.0053	10.9324	11.0055	10.7327	10.9231	10.473	10.9086	9.977	10.6212	10.692	10.7045	11.0003	10.5487	9.90876	11.144	10.856	10.9863	10.6184	10.8229	10.4659	10.6626	10.5786	10.3819	10.4751	10.8403	10.6748	10.6189	10.1857	10.3113	10.5317
hsa-miR-484	10.8716	10.9051	10.6324	10.8527	10.9487	10.7583	11.3813	10.8868	11.2581	10.3587	10.5367	11.0325	10.4788	10.6622	10.0038	10.211	10.1726	10.802	10.8989	10.0835	10.4258	10.4789	10.2429	10.0336	10.8397	10.1231	10.4909	10.7764	10.3722	10.3738	10.7696	10.4501	10.3428	10.566	10.4191	10.4277	10.8236	10.5341	10.2845	10.5555	10.347	10.3335	10.1495	10.3682
hsa-miR-409-3p	10.8144	10.6326	10.3851	10.8637	10.4189	10.7782	10.9954	11.0516	11.3474	10.3724	10.6066	10.6199	10.6263	10.344	10.7129	10.574	10.5817	10.3	10.4513	10.4004	10.4504	11.146	10.0963	10.6016	10.5321	10.2672	10.7098	11.0852	10.4448	10.5817	10.0511	10.4348	10.3575	10.5272	10.6762	10.4264	10.4342	10.4554	10.5756	10.682	10.7078	10.5139	10.7269	10.4186
hsa-miR-125b-5p	10.7171	10.4417	10.0502	10.361	10.4002	10.4629	10.156	10.2884	10.3593	10.7051	10.9527	11.0243	11.0746	10.8824	10.3108	10.2731	10.5654	9.5335	11.1832	11.4084	10.9106	10.802	10.3473	10.7604	10.549	10.3708	10.6705	10.3315	10.0393	10.0515	9.98392	10.1983	9.90895	10.2948	10.6107	10.6382	11.0375	10.53	10.8521	10.468	10.5608	10.8462	10.9387	10.9834
hsa-miR-382-5p	10.1852	10.3095	10.4147	10.8599	10.2442	10.8823	10.9642	10.5494	10.7408	10.359	10.4748	10.6602	10.466	10.8362	10.3772	10.7132	10.2444	10.5342	10.4962	10.6909	10.4393	11.1368	10.5571	10.2913	10.6518	10.2604	10.4343	10.7453	10.6916	10.5619	10.581	10.4598	10.3122	10.581	10.4595	10.3722	10.6007	10.5669	10.5148	10.5693	10.4085	10.7404	9.97677	10.3525
hsa-miR-181d-5p	10.1627	10.1651	10.5283	10.6842	10.5283	10.6006	10.4988	10.2696	10.0346	10.538	10.3777	10.1994	10.4857	10.786	10.189	10.5173	10.3259	10.0714	10.3887	10.7932	10.4097	10.5487	10.6813	10.5862	10.511	10.6262	10.3951	10.4567	10.522	10.5098	10.5568	10.3588	10.6057	10.6015	10.3649	10.4498	10.6312	10.6708	10.4204	10.4027	10.3538	10.7766	10.0952	10.6091
hsa-miR-340-5p	10.6333	9.8527	10.5057	11.2567	10.3337	10.3529	9.78887	10.1592	9.6214	10.9902	10.5677	9.99407	10.4966	10.2042	10.4648	10.2981	10.6652	10.3594	10.5024	10.9286	10.9677	9.57565	10.8321	10.7632	10.2691	11.005	10.6341	9.57066	10.5605	10.3229	10.3679	10.4912	10.3593	10.4599	10.5404	10.5	10.6063	10.5934	10.6697	10.3379	10.5789	10.4925	10.4542	10.8619
hsa-miR-148b-3p	11.0546	10.2092	10.6327	11.3192	10.9073	10.6334	9.84128	10.1189	9.84943	10.383	10.3671	10.1477	10.1386	10.0914	10.7768	10.6887	10.853	10.4432	10.9057	10.1806	10.6544	9.2404	10.3305	10.1782	10.4748	10.6479	10.2292	9.46625	11.0939	10.8812	10.8732	10.436	10.3868	10.4851	10.3688	10.4502	10.4386	10.3691	10.6905	10.5339	10.3543	10.0897	9.70901	10.1622
hsa-miR-486-5p	11.4055	10.4683	10.9054	11.3951	10.9225	10.0005	11.378	11.5599	11.9674	10.7657	9.78307	10.4651	11.9984	9.81671	9.13576	8.29541	9.5804	11.3182	10.8897	9.76875	10.9314	10.2738	11.0844	9.47939	10.3174	9.56509	10.0356	10.0661	10.2273	8.887	8.38074	10.0411	8.80945	11.1302	9.80628	12.3874	10.8381	9.45485	9.75652	10.3281	8.69122	9.45847	8.9872	8.54774
hsa-miR-486-3p	11.3663	10.459	10.8855	11.3731	10.8827	9.97012	11.3367	11.4984	11.9127	10.7356	9.74266	10.4377	11.9577	9.77107	9.02102	8.30641	9.42736	11.2705	10.901	9.7131	10.9099	10.212	11.0532	9.46994	10.2609	9.62349	9.98636	10.0493	10.159	8.87618	8.30566	10.0504	8.84729	11.0978	9.7779	12.3709	10.8088	9.46981	9.62766	10.3235	8.7609	9.44932	8.89529	8.48101
hsa-miR-708-3p	10.351	10.2312	10.4982	10.3869	10.7378	10.4263	9.98797	9.94794	9.41333	10.2577	9.8101	10.0751	9.96308	10.1833	10.4483	10.5866	10.3279	9.95958	10.0244	10.473	10.0537	9.7499	10.5404	10.449	10.2883	10.4233	10.0243	10.0555	10.6645	10.5277	10.7722	10.3218	10.6635	10.4461	10.2617	10.4736	10.1998	10.3457	10.1031	10.2689	10.0741	10.6529	10.1918	10.393
hsa-miR-656-3p	9.92652	10.2195	10.6235	10.1578	10.0671	10.3898	9.05661	9.22589	9.50378	10.4325	10.2077	9.97894	10.1355	10.0757	9.82203	10.264	10.4608	11.0026	10.2543	10.1342	10.5043	8.95257	10.6163	10.0332	10.6167	10.7278	10.3487	9.03992	10.6898	10.4697	11.3504	10.712	10.9987	10.4127	10.3921	10.5197	10.0099	10.3722	10.5253	10.0634	10.4762	10.0077	9.69471	10.3117
hsa-miR-126-3p	11.5198	9.98517	10.7144	11.4491	10.0811	9.85713	9.57627	9.974	9.50279	10.2013	10.21	10.1257	10.2363	9.93796	9.92011	10.2387	10.1914	10.2293	10.3878	10.2495	10.3944	9.59653	10.2106	10.2815	10.3022	10.4191	10.0236	9.96848	10.2339	9.62705	10.1584	10.4957	10.3481	10.1293	10.2117	10.3767	10.6613	10.0376	10.3493	9.94317	10.0984	10.1887	10.2508	10.3049
hsa-miR-3591-3p	8.05165	10.8202	12.9797	10.8718	9.05032	10.346	9.63463	10.3809	8.3768	12.1641	10.0714	10.2317	9.74675	9.05017	11.2406	10.5956	9.6889	10.2829	9.48508	10.5394	10.8259	13.3313	12.0645	9.33381	9.57053	10.513	8.54699	10.1629	11.6927	10.9962	9.48801	10.0071	10.0662	8.3768	9.89584	10.6966	10.6162	10.9708	9.14323	10.385	8.18189	9.47592	11.5859	10.3604
hsa-miR-146a-5p	11.8083	9.94606	11.603	13.1157	9.99129	10.2177	10.1282	10.004	9.86735	10.0412	10.0161	10.0385	10.0139	10.1745	9.81719	9.93121	9.84592	9.98089	9.94034	10.345	10.0624	10.0595	10.3613	9.87088	9.97723	9.9437	9.80641	9.97246	10.1923	10.1088	10.4773	10.1377	10.1404	10.1115	9.94493	10.0698	10.0571	10.1603	9.93321	9.86735	9.855	10.2068	9.76282	10.1106
hsa-miR-676-3p	9.56114	9.83837	10.1064	10.2389	9.81454	10.4224	10.118	9.88064	9.6523	10.0598	10.2196	10.2965	10.2063	10.3604	10.0466	10.3145	10.0713	10.1653	10.0982	10.5844	10.0537	10.3383	10.2884	10.1523	10.1162	9.96201	10.1684	10.143	10.1855	10.1578	10.395	10.0239	10.0394	10.2773	10.156	10.1214	10.3719	10.4178	10.0246	10.1932	10.1117	10.0282	10.0807	10.3236
hsa-miR-191-5p	11.7061	10.5421	10.6281	9.79063	9.94833	9.70901	9.82979	9.70815	10.0124	9.9496	9.98485	10.1807	9.92668	9.92376	10.4138	9.62925	10.7608	10.4496	10.0395	9.78297	9.89902	9.09226	9.73356	10.5004	9.93079	10.1167	10.1618	9.48403	9.69071	9.67731	10.1595	10.2029	10.4148	9.6194	10.0672	10.2168	9.80699	9.71625	10.7715	9.94015	10.5052	9.95192	10.392	10.2306
hsa-miR-495-3p	10.1864	10.1462	10.0907	9.67221	9.99002	10.1238	9.16871	9.84507	9.44688	9.96187	9.98183	9.79309	9.79899	9.52703	9.92626	10.0527	10.3306	10.2648	9.82667	9.91729	10.198	9.24261	9.95937	10.2125	10.0515	10.168	9.94431	9.56011	9.9799	10.2367	10.3756	10.3749	10.2179	9.768	9.99916	10.0422	9.77194	9.74709	10.3726	9.88459	10.1617	9.64893	9.99026	10.0683
hsa-miR-204-3p	9.08475	10.1466	9.934	9.89828	9.94309	10.0947	10.0594	9.29679	9.82969	9.77757	9.89872	10.6367	9.89709	10.4598	9.36232	10.1708	9.52846	10.0091	9.84934	10.228	9.78191	10.1958	10.1855	9.56121	10.255	9.551	9.70702	10.1956	9.88074	10.0808	10.4009	10.0468	10.1064	10.2398	9.77121	9.84544	10.0244	10.1533	9.50565	9.92112	9.74429	10.5631	9.72151	9.89467
hsa-miR-379-5p	9.77291	9.79897	9.90614	9.95411	9.81693	9.95624	10.0853	9.89025	9.7378	9.91215	9.72473	9.7081	9.66496	9.88595	9.85031	10.1512	9.87775	9.82631	9.80501	9.99483	9.83675	9.76791	9.98571	9.77937	9.99911	10.0203	9.66949	9.7068	10.2207	9.91017	10.0517	9.84052	10.0776	9.92977	9.80281	9.87067	9.71773	9.7261	9.65586	9.84023	9.7127	9.76247	9.50382	9.83595
hsa-miR-185-5p	10.3667	9.8088	10.1181	10.1742	9.86161	9.4982	9.53089	9.85562	9.88582	9.84279	9.85982	9.3982	9.73584	9.32244	9.65154	9.50318	9.94111	10.26	9.92828	9.91166	9.83675	9.04071	9.71551	9.74982	9.66714	10.0836	9.72835	9.23159	9.76181	9.66479	9.81069	10.1128	9.95375	9.5051	9.84802	9.88471	9.62858	9.69327	9.95606	9.46245	9.93791	9.93537	9.49268	9.71148
hsa-miR-132-3p	9.89066	9.84029	10.0492	9.53017	9.65483	9.88615	9.52853	9.668	9.60571	9.66975	9.88021	9.55165	9.65706	9.64824	9.32312	9.24436	9.69771	9.64759	10.103	9.54743	9.86206	9.37205	9.53182	9.93246	9.87119	9.70369	9.53839	9.40371	9.32864	9.66285	9.97451	9.56706	10.0001	9.52641	9.70914	9.71148	9.8313	9.60117	9.89713	9.52708	9.71835	9.46687	9.62011	9.73903
hsa-miR-660-5p	9.15183	9.4783	9.6421	9.80692	9.72574	9.65213	10.1598	9.82014	9.93837	9.68606	9.65449	9.24896	9.45061	9.79767	9.23611	9.18731	9.35907	9.40595	9.87122	9.6947	9.65177	9.60971	9.68493	9.48987	9.53338	9.57673	9.39475	9.48774	9.48838	9.51776	9.79152	9.51958	9.61699	9.72879	9.5504	9.68838	9.86634	9.804	9.42859	9.51227	9.47318	9.54168	9.21588	9.69588
hsa-miR-25-3p	9.72664	9.69202	9.52791	9.92398	9.78555	9.53635	9.65538	9.96688	10.1248	9.78293	9.62773	9.4582	10.0417	9.39707	9.31628	9.23863	9.51209	9.89995	9.99318	9.37716	9.74889	9.48274	9.74783	9.43552	9.53556	9.5024	9.31598	9.27846	9.51291	9.12639	9.21076	9.56562	9.30285	9.51666	9.39882	10.1316	9.46756	9.27404	9.34177	9.48027	9.18582	9.26572	8.90336	9.22636
hsa-let-7a-3p	10.2164	9.65654	9.66722	9.36658	9.79915	9.23258	9.62801	9.86888	9.39947	9.43894	9.26306	9.33285	9.21622	9.1294	9.45193	9.51693	9.69616	9.43783	9.59383	9.72523	9.53074	8.72916	9.13654	9.69029	9.48176	9.4969	9.2109	9.3849	9.63591	9.68401	9.69128	9.5255	9.77343	9.32158	9.38342	9.58037	9.74509	9.45029	9.58797	9.46832	9.46409	8.98783	9.61028	9.57596
hsa-miR-134-5p	9.74157	9.40113	9.65954	11.4925	9.42093	9.16761	9.51664	8.84875	8.89724	9.27033	9.32149	9.66292	9.2769	9.63422	9.15402	9.38361	8.88246	9.34075	9.35632	9.45891	9.19061	9.58438	9.38658	9.18349	9.4428	9.09634	9.30091	9.37591	9.4437	9.24048	9.37524	9.43784	9.51857	9.55304	9.35843	9.36416	9.42183	9.46167	9.14882	9.42472	9.29027	9.94642	8.98858	9.30733
hsa-miR-885-5p	10.6098	9.8879	9.6774	7.75953	9.52108	9.97624	11.2962	10.8695	9.88199	8.70863	8.76247	8.87803	9.33589	9.00315	9.28283	8.47406	9.49732	8.72475	9.65212	8.36146	8.79572	7.83374	8.09791	9.71966	9.80045	9.06363	9.51141	10.0493	8.95172	9.02226	9.61055	8.69859	9.61448	8.86678	9.26291	9.6091	9.69764	9.21124	10.1341	9.6319	9.61488	8.17628	9.71318	9.40254
hsa-let-7e-5p	9.40781	9.20591	9.12217	9.00013	8.68725	9.18269	9.8085	10.1409	9.64509	9.20856	9.40548	9.53184	9.44639	9.28362	9.44396	9.43018	9.40853	9.32301	9.23869	9.41417	9.26431	9.9035	9.34963	9.22173	9.19094	9.39803	9.36607	9.83702	9.54499	8.57121	9.13618	9.32339	9.23678	8.9191	9.18864	9.31032	9.37459	8.96733	9.24359	9.10374	9.04653	8.77206	9.52013	9.09767
hsa-miR-138-5p	9.74223	9.30925	9.82891	8.67084	9.57743	8.98073	8.99967	9.0895	8.81611	9.3387	9.17602	8.77799	9.35478	9.23756	9.11797	9.04204	9.28669	9.52002	9.17326	9.33125	9.28691	8.61213	9.3987	9.59484	9.35851	9.59057	9.24405	9.05877	8.79382	9.09944	9.22035	9.36531	9.82799	9.06321	9.28407	9.36051	9.17296	9.13708	9.51722	9.23741	9.57007	9.49521	9.05133	9.66615
hsa-miR-34c-5p	9.41071	8.67077	9.47346	9.31437	9.40322	9.23726	8.7905	9.11197	8.38764	9.34838	9.33809	8.45857	9.15028	9.31743	9.24728	9.37086	9.38176	9.24487	9.44653	9.35829	9.24963	8.50943	9.29478	9.12591	9.40277	9.60882	9.36665	8.95657	9.57378	9.15697	9.28116	9.27053	9.47572	9.29632	9.28241	9.27392	9.67464	9.424	9.51914	9.22756	9.20146	9.41572	9.00162	9.36767
hsa-miR-502-3p	8.73367	9.23099	9.32921	9.26483	9.14392	9.21024	8.93505	8.68957	9.0263	9.17496	9.26244	9.16812	9.07391	9.4128	9.04079	9.1389	8.91484	9.42488	9.40813	9.24011	9.19919	8.81976	9.30367	9.0966	9.37686	9.20981	9.14356	8.81291	9.23833	9.21494	9.44095	9.33946	9.42371	9.32026	9.23743	9.21452	9.12902	9.37235	9.17036	9.11019	9.22772	9.63222	8.82983	9.33362
hsa-miR-339-3p	9.4407	9.48445	9.16077	9.12256	9.77722	8.95718	8.80621	8.987	9.10328	9.32099	9.15742	9.11159	9.05	8.94485	8.87874	8.91921	9.13693	9.5261	9.13615	9.01459	9.05741	8.78683	9.26945	9.29469	9.16724	9.20306	9.03773	8.89215	9.10662	9.05732	9.23093	9.35702	9.40063	8.97296	9.16121	9.20743	8.92349	8.95836	9.17463	9.01105	9.32823	9.60394	8.99614	9.2849
hsa-miR-132-5p	8.97507	8.83947	8.99264	9.26066	9.23754	9.26962	9.42295	9.1479	9.08874	9.13777	9.19046	9.05942	9.1416	9.26208	8.88295	9.17202	9.0211	9.03633	9.17467	9.25693	9.22042	9.43523	9.31009	9.01947	9.07734	9.19855	9.00685	9.48216	8.77816	9.09227	9.06761	9.04455	9.05283	9.06793	9.06666	8.90577	9.2336	9.04141	9.12002	9.03422	9.11112	9.20843	8.92514	9.15681
hsa-miR-125a-3p	8.64118	9.06947	9.05447	9.01065	9.09591	9.41234	9.4331	8.75867	9.11246	8.98636	9.05711	9.5897	8.8862	9.64091	8.94398	9.49466	8.68074	9.00571	9.23667	9.36799	8.97487	9.41186	9.37053	8.65082	9.31222	8.75082	8.93214	9.36686	9.31939	9.29087	9.39607	9.12094	9.19713	9.37526	9.01563	9.05773	9.32441	9.21016	8.84799	9.2292	8.83555	9.51019	8.48151	8.90977
hsa-let-7d-5p	9.25067	9.1074	9.19925	9.05143	8.85295	8.93114	9.44193	9.32541	9.17636	9.06698	9.10364	9.10625	9.0407	9.09375	8.77725	9.01398	9.05457	9.16486	9.23735	9.18187	9.19797	8.80089	9.09528	8.88209	9.06758	9.18341	9.0297	9.19796	8.94372	8.6259	9.16626	9.18509	9.1641	8.93642	8.9833	9.24354	9.19002	8.86064	9.25746	8.82535	8.97756	8.72848	8.83137	9.07774
hsa-miR-206	8.65386	8.69853	8.82306	9.13678	7.94704	9.35474	9.56477	9.39844	9.08342	8.93106	9.13452	8.65007	9.35402	8.78848	9.29301	9.15048	9.25543	8.38447	8.88658	9.34606	8.97914	10.0372	8.96082	9.06521	8.61376	8.96523	9.17233	9.68592	9.02936	8.64073	8.50448	8.90938	8.75019	8.76093	9.03941	8.73309	9.19884	9.14218	9.20297	9.02097	8.85473	8.67631	9.54285	9.06057
hsa-miR-3074-5p	8.80044	9.08573	9.0911	9.34575	9.40131	9.12414	8.98422	8.63997	8.76715	9.08519	8.75983	8.87174	8.71899	9.15207	8.60614	8.89836	8.76997	8.99113	8.90452	9.08042	9.0295	8.3423	9.12474	8.74229	9.16301	8.90925	8.63037	8.58215	9.25135	9.23853	9.48625	9.06505	9.22121	9.12341	8.79747	8.90702	9.00204	9.01755	8.77516	8.93073	8.92479	9.11085	8.38945	8.9748
hsa-miR-320c	7.88001	8.63696	8.7634	8.81169	8.36802	8.97462	8.86364	8.24979	8.45514	8.68399	8.68113	9.09657	8.56529	9.22068	8.41199	8.91443	8.086	8.59579	8.45034	8.88807	8.58834	9.39408	9.36745	8.619	8.70567	8.47421	8.4854	8.88934	9.15071	9.07926	9.24665	8.99413	8.91809	9.13396	8.82281	8.79253	8.76322	9.17574	8.36335	8.77392	8.53083	9.6014	8.44679	8.84167
hsa-miR-186-5p	8.85087	8.4258	8.29803	9.1918	8.76556	8.66912	8.80621	9.05817	8.88963	8.78546	8.97228	8.51131	8.9797	8.58974	8.68169	8.34604	8.87334	9.20163	9.03974	9.33522	8.94238	8.54568	9.35663	8.62101	8.46845	8.74773	8.51496	8.5109	8.32473	8.63185	8.40616	8.79868	8.31674	8.34084	8.69722	8.53366	8.95073	8.80811	8.84799	8.43511	8.75384	8.49653	8.73271	8.79361
hsa-miR-767-5p	8.88533	8.85568	8.74537	8.68335	8.86131	8.52547	8.14056	8.55273	8.26602	8.7603	8.76335	8.36316	8.60243	8.71427	8.86259	8.58564	8.82495	8.63508	8.87536	8.64946	8.67085	8.27624	8.59952	8.88794	8.55588	8.7793	8.7183	8.37105	8.76006	8.66124	8.74635	8.76525	8.8935	8.58656	8.8766	8.75549	8.60187	8.46598	8.85788	8.66375	8.82363	8.80777	8.62238	8.87208
hsa-miR-501-3p	8.40076	8.71221	8.73078	8.23873	8.49764	8.85564	8.78852	8.4654	8.93467	8.49539	8.60477	8.6705	8.69547	8.87618	8.75072	8.59165	8.6133	8.6611	8.76187	8.50473	8.45652	9.00644	8.52964	8.58542	8.74764	8.22487	8.8275	8.88653	8.46267	8.68528	8.60468	8.31626	8.62008	8.74235	8.68973	8.72034	8.74727	8.75803	8.51246	8.82666	8.63176	8.73196	8.43975	8.5361
hsa-miR-105-5p	8.48359	8.50412	8.49216	8.72023	8.46143	8.82033	8.63644	8.23909	8.09404	8.65893	8.87159	8.89549	8.73983	8.87277	8.68169	8.74418	8.6797	8.54479	8.95047	8.9713	8.73885	8.52646	8.70692	8.77605	8.72107	8.54227	8.56021	8.56642	8.55482	8.65346	8.49398	8.56968	8.36226	8.61694	8.74139	8.55137	8.78291	8.73795	8.66416	8.68358	8.58748	8.82965	8.51541	8.75396
hsa-miR-411-5p	8.53018	8.32802	8.88256	8.72495	8.39259	8.50231	8.46147	8.42818	8.16884	8.70298	8.59691	8.51938	8.70728	8.71807	8.42246	8.61445	8.52168	8.51521	8.65291	8.75162	8.76715	7.90243	8.67366	8.53195	8.8839	9.00453	8.55107	8.34671	8.80711	8.35922	8.7654	8.76525	9.00197	8.75899	8.72437	8.61554	8.69523	8.76172	8.7336	8.48449	8.53632	8.36188	8.42658	8.60735
hsa-miR-22-5p	8.33755	8.70276	8.74294	9.11539	9.14163	8.75534	8.60983	8.14357	7.8712	8.56034	8.24605	8.54648	8.18103	8.87504	7.58313	8.67418	8.21438	8.52469	8.28152	8.88537	8.51169	7.90801	8.86804	8.25748	8.69205	8.43511	8.25459	8.25812	8.6165	9.0676	9.38664	8.71684	8.84302	8.88562	8.3601	8.70171	8.83948	8.82372	8.23725	8.52153	8.44973	8.96033	7.94099	8.57074
hsa-miR-320d	7.59306	8.52215	8.5991	8.50536	7.95748	8.68728	8.71344	8.0462	8.0565	8.5213	8.49164	8.91642	8.31824	9.06617	7.94126	8.49131	7.55556	8.24561	8.17012	8.89481	8.33609	9.06172	9.41593	8.59976	8.59924	8.44022	8.33609	8.63	8.63151	8.59881	8.58997	8.80357	8.66678	8.94414	8.60639	8.56412	8.53957	8.94998	8.22672	8.44535	8.35347	9.39092	8.16986	8.7997
hsa-miR-7641	8.31466	8.16309	7.78448	7.78684	8.80173	8.06245	10.0756	9.44577	9.85178	8.0616	7.95145	10.1119	8.14502	9.51688	7.73459	8.46209	7.6905	8.42118	9.16762	8.15269	7.62521	8.38826	8.61517	7.5454	8.75421	8.03376	7.62047	9.36383	9.00266	7.83608	8.48517	9.2483	7.85361	8.84035	8.26581	9.38586	9.34774	7.30497	7.18875	8.26443	6.71624	8.86185	7.43987	8.13832
hsa-miR-99b-3p	8.35405	8.55757	8.50936	8.26763	8.40789	8.44532	8.38768	8.13204	8.27539	8.34637	8.40985	8.34874	8.32438	8.36405	8.83499	8.58965	8.65009	8.45274	8.38127	8.44178	8.29094	8.43667	8.35572	8.4152	8.21464	8.35086	8.56122	8.34875	8.61146	8.51758	8.64558	8.55381	8.57825	8.30929	8.49424	8.41553	8.26219	8.40786	8.37612	8.4202	8.39839	8.57892	8.32428	8.49761
hsa-miR-1298-5p	8.05165	8.4944	8.20962	8.50223	8.93622	8.3982	8.37457	8.03387	8.11245	8.5277	8.41657	8.42974	8.50839	8.47158	8.44773	8.68265	8.43504	8.31437	8.71133	8.61155	8.24905	8.42375	8.53102	8.21153	8.28111	8.2527	8.36304	8.02742	8.57308	8.45631	8.50186	8.37655	8.40204	8.6446	8.38609	8.44167	8.51151	8.43675	8.09906	8.45608	8.26141	8.78331	7.96643	8.38858
hsa-miR-330-5p	8.09568	8.34027	8.35463	8.4793	8.40281	8.28105	8.51503	7.95231	8.09404	8.57175	8.28817	8.5306	8.37115	8.65599	8.25552	8.34248	8.02799	8.39189	8.48822	8.51526	8.24195	8.53249	8.53102	8.41635	8.38509	8.29841	8.22424	8.44935	8.13756	8.22132	8.32752	8.29038	8.47706	8.36534	8.37055	8.20784	8.46107	8.37549	8.04279	8.33832	8.35035	8.90371	8.25488	8.51994
hsa-miR-140-5p	8.68439	8.18137	8.41061	8.90662	8.25692	8.23923	8.55974	8.36063	8.21338	8.48994	8.56904	8.336	8.53513	8.21056	8.11627	8.04987	8.49337	8.64256	8.47456	8.31404	8.68052	8.06774	8.40459	8.24189	8.22818	8.55645	8.33609	8.03506	8.08398	8.34721	8.13931	8.51708	8.26815	8.11767	8.39226	8.20581	8.32263	8.27069	8.54768	8.06933	8.33047	8.18649	8.07693	8.34755
hsa-miR-375	7.91437	8.12583	8.08325	8.11799	8.03179	8.83949	9.17023	8.61534	8.86812	8.07332	8.34208	8.49667	8.1554	8.63469	8.31167	8.60557	8.0605	7.98025	8.37638	8.44729	8.06548	9.27175	8.07167	7.91002	8.3875	7.92506	8.32541	9.01567	8.38209	8.40858	8.2412	8.07078	7.99518	8.40817	8.32828	7.89623	8.44509	8.39936	8.22906	8.45214	8.19699	8.32385	8.27425	8.16879
hsa-miR-200a-3p	8.42809	7.9959	8.41974	8.61171	8.29857	8.37057	8.1833	8.22613	7.73863	8.50732	8.42325	7.92427	8.42791	8.28422	8.51015	8.28802	8.49813	7.93425	8.46193	8.28973	8.53511	7.9191	8.4504	8.3705	8.13782	8.38833	8.68618	8.24939	8.47659	7.91466	8.28956	8.17253	8.19792	8.30263	8.383	8.45542	8.6184	8.32054	8.28542	8.34137	8.21422	8.22	8.4518	8.59197
hsa-miR-874-3p	8.12229	8.96697	8.386	8.37606	8.55145	7.89799	7.0954	7.14408	7.4048	8.38803	8.63196	9.40169	8.0647	8.3445	8.06967	8.39267	8.09702	9.0115	8.49161	8.74642	8.37664	8.21754	8.51997	8.23665	8.21328	8.08844	8.22679	7.31604	8.20269	8.30066	8.83362	8.75393	8.62132	8.01547	8.3121	8.07609	8.20349	8.36195	7.83348	8.27275	8.47759	8.99559	8.14161	8.51254
hsa-miR-192-5p	8.81494	8.64247	9.472	8.24812	8.56175	7.95078	7.25846	8.03634	7.39624	8.7273	7.99697	7.72098	8.12404	7.35383	8.66807	8.37768	8.68283	8.75498	7.83277	7.94269	8.37231	7.46121	8.29384	8.34032	8.13495	8.68029	8.13731	7.43242	8.75321	8.55146	8.32554	8.54069	8.39621	7.93678	8.25231	8.95379	7.93088	8.15206	8.46046	8.23522	8.4104	8.07734	8.45879	8.10916
hsa-miR-103a-3p	8.21742	8.2836	8.37822	8.43806	8.57424	8.15174	8.81594	8.46723	8.4302	8.45116	8.11867	8.23574	8.08294	8.54192	7.52602	7.87699	7.86265	8.22416	8.44452	8.28462	8.33609	8.12635	8.55962	8.10786	8.37903	8.37772	7.76278	8.10688	8.1722	8.05708	8.42747	8.34672	8.26016	8.41929	8.00237	8.55137	8.27058	8.09122	8.08487	7.93368	7.97773	8.40186	7.71125	8.20231
hsa-miR-361-3p	8.71564	8.25799	8.22878	8.275	8.05304	8.1944	8.25946	8.30422	8.51766	8.18423	8.43212	8.08731	8.44634	7.92053	8.42824	8.25937	8.29585	8.22416	8.53064	8.5257	8.19124	8.79488	8.16858	8.57613	8.15209	8.12219	8.48006	8.35487	8.06935	7.53534	7.5343	8.06061	7.88097	7.90371	8.3379	8.26556	8.4189	8.22119	8.50182	8.25605	8.22673	8.15391	8.43064	8.35419
hsa-miR-26a-1-3p	8.16425	7.95753	8.08325	8.59047	8.3297	8.35107	8.2821	8.39961	7.75881	8.19901	8.11317	8.17369	8.21946	8.39763	8.05329	8.15234	8.10795	8.20239	8.45034	8.72467	8.3069	8.14064	8.33854	8.23272	8.26149	8.21149	8.07348	8.27326	8.18243	8.01369	8.09483	8.13424	8.06658	8.27839	8.1086	8.20581	8.58065	8.33745	8.16061	8.25217	8.08029	8.12235	7.83146	8.19678
hsa-miR-219b-3p	8.38986	8.13367	8.48058	7.9907	9.38272	8.17943	7.48521	7.73786	7.4756	8.26438	8.02947	8.05659	7.8429	8.10609	7.45072	7.95984	8.14481	8.06622	8.33036	8.26189	8.51954	6.28443	8.59031	8.44953	8.39593	8.82589	7.77155	7.0456	8.29674	8.51758	8.71429	8.45475	8.84087	8.29593	7.93213	8.4243	8.38194	8.26446	8.46046	8.04784	8.35864	8.60706	7.53359	8.30875
hsa-miR-204-5p	9.4792	8.44231	8.00257	7.66739	8.13808	8.04896	8.13746	8.84875	8.44687	8.0557	8.39065	8.09165	8.51512	7.89612	8.55207	7.56313	8.49456	7.45118	8.72486	8.65581	8.23123	8.1438	7.14691	8.81783	7.76127	8.14582	8.47791	8.39894	7.5846	7.39543	7.66018	7.53725	7.67755	7.55262	8.08847	8.15194	8.31589	7.71722	8.96317	8.00771	8.33468	7.13983	9.25137	8.35916
hsa-miR-455-5p	8.51482	8.35913	8.37666	7.94526	8.35361	7.91509	8.00419	8.3822	7.81128	8.21497	8.14317	7.8314	8.05179	7.8156	8.27619	7.9206	8.29311	8.38	8.05706	8.13005	8.12845	7.74508	8.06409	8.47309	7.92818	8.31934	8.11129	7.87688	8.06567	8.05561	8.17371	8.36337	8.45762	8.00237	8.22837	8.21997	7.88789	7.8437	8.33639	8.02981	8.21194	7.83281	8.29892	8.14791
hsa-miR-335-5p	7.67275	8.0433	8.17052	8.76342	8.12888	8.13997	7.75583	7.43048	7.37896	8.52983	8.42991	8.55906	8.1152	8.75185	7.53033	7.81328	7.79082	8.29867	8.56649	8.61726	8.63697	6.77437	8.75364	8.20351	8.68912	8.28995	7.89872	7.01503	7.97831	8.14293	8.31365	8.27638	7.94819	8.38313	8.08847	8.08496	8.39735	8.30647	8.05077	8.13053	8.11373	8.49379	7.66194	8.37884
hsa-miR-7-5p	8.40577	7.44267	8.11168	8.10048	7.88642	7.95389	7.83454	8.04374	7.67281	7.96108	8.14587	8.01153	8.23912	8.23553	8.1998	8.48379	8.58116	7.78222	8.43632	8.23985	8.02607	8.58336	8.20869	7.81138	7.93645	8.13169	8.03465	8.27326	8.4401	7.926	8.1616	8.24977	8.16918	8.0365	8.12598	8.42605	8.26918	7.86168	8.20899	8.03283	7.82606	8.05151	7.8649	7.98625
hsa-miR-10a-5p	8.47727	8.23193	8.04642	8.5394	8.03672	8.13542	8.04449	7.71949	7.89267	8.02283	7.93595	8.2552	8.23749	8.23376	8.03521	8.12498	7.68008	7.68654	7.92771	8.12548	7.98555	8.04091	8.05837	8.03285	8.21328	7.78158	8.04626	8.28825	8.23254	7.95319	7.88714	7.84048	7.97383	8.36662	8.10735	8.08938	8.53957	8.22119	7.93331	8.22271	7.876	7.77084	8.23409	7.99052
hsa-miR-423-5p	7.61195	8.01301	7.86238	8.50379	7.98495	8.47518	8.54343	8.18878	8.28238	7.87162	7.84261	8.33051	7.9541	8.35919	7.91678	8.29541	7.62895	8.10465	7.89732	8.20453	7.75558	9.01509	8.38036	7.79723	8.07177	7.34033	7.77504	8.48882	7.97046	8.14985	8.40989	8.04005	7.63861	8.21027	7.91509	7.79713	8.01986	8.04838	7.39098	8.13687	7.73666	8.54229	7.72952	7.80657
hsa-miR-212-5p	8.3907	8.11794	7.89546	7.75953	8.21259	7.90014	7.27549	7.59738	7.46335	7.97989	8.00591	7.96029	7.94016	7.75025	8.38369	8.13187	8.17779	8.16131	7.98021	8.26812	7.91884	7.74508	7.98797	7.98215	7.90308	8.00303	7.96446	7.5859	8.06198	7.62756	7.96524	7.9326	7.92411	7.85173	7.96699	7.70229	8.10211	7.8808	8.19464	7.91825	7.876	7.74114	8.27198	7.88895
hsa-miR-873-3p	7.00964	8.0079	7.83537	7.856	8.13808	7.91297	7.6202	7.09742	7.59638	7.97365	7.93439	8.67195	7.75006	8.34778	7.57481	8.16851	7.49023	8.13856	7.97213	8.15941	7.81261	8.22948	8.34011	7.56641	7.9883	7.55793	7.60877	7.60656	8.06198	7.96895	8.31365	8.03174	8.03132	8.1207	7.82827	7.93355	7.83981	8.10173	7.55902	7.84452	7.77278	8.80887	7.42975	7.72178
hsa-miR-1307-3p	9.39947	7.93257	9.13976	9.8123	7.8458	7.72815	8.07074	7.83207	8.02074	7.54324	7.81745	8.2455	7.72705	8.0101	7.72334	7.6992	7.5256	8.01141	8.06164	7.88302	7.54478	8.3019	7.77451	7.68643	7.8125	7.36201	7.74863	7.92152	7.48891	7.67828	7.38695	7.76731	7.76601	7.68144	7.67309	7.64944	7.88424	7.83532	7.43841	7.82983	7.7045	8.3857	6.92107	7.73711
hsa-miR-107	7.63487	7.89061	7.86684	8.05735	8.31895	7.95802	8.23934	8.00129	8.15113	8.0704	7.67534	7.55191	7.72937	7.97239	7.07059	7.47053	7.40416	7.90344	8.06011	7.92571	7.97987	7.53759	8.24268	7.68835	8.05363	8.05222	7.40737	7.44011	7.57428	7.82227	8.05132	7.88958	8.04813	8.08388	7.61976	8.14982	7.89333	7.90634	7.65468	7.63784	7.63283	8.03842	7.16269	7.75981
hsa-miR-378c	7.57094	7.90534	8.06592	7.9441	8.06596	7.65113	7.76389	7.21573	7.49176	7.8883	7.73567	7.83916	7.68468	8.14804	7.93151	7.80469	7.56466	7.97433	7.74068	8.23774	7.79816	7.42794	8.1255	7.75575	7.90139	7.95925	7.70167	7.58243	8.1128	7.86332	8.03693	8.14005	8.20958	8.00566	7.89351	7.94821	7.95191	7.89966	7.63179	7.80795	7.77122	8.41349	7.31784	7.91389
hsa-miR-30a-3p	8.04525	7.68182	7.8399	7.84119	8.02519	8.04119	7.79572	8.03634	7.90177	7.7905	7.74814	7.28663	7.69183	7.59348	8.28003	7.95674	8.32826	8.11544	7.98343	7.52874	7.90392	7.50605	7.72967	7.77213	7.604	8.10621	7.83151	7.63699	8.09846	7.82747	8.01873	7.7748	7.85785	7.59249	7.81149	7.8318	7.61439	7.47455	8.00767	7.85821	7.82606	7.43922	7.43178	7.66146
hsa-miR-19b-3p	8.46692	7.78899	8.43781	8.62402	8.18176	7.70252	6.7904	7.30057	6.92277	8.06013	8.10487	7.70125	8.01426	7.80372	7.38563	7.31943	7.92579	8.32836	8.06771	7.74382	8.15515	6.10822	7.97791	8.11215	7.96746	8.11741	7.77155	6.75628	7.63515	7.81183	7.8737	8.11471	8.06107	7.52084	7.82675	7.83444	7.74662	7.93145	8.10034	7.64279	7.96963	7.79773	7.45592	8.00325
hsa-miR-98-5p	7.97961	7.38338	7.70461	7.66319	7.29631	7.69015	7.94865	8.36458	7.88962	7.65666	8.04689	7.50066	7.91798	7.82503	7.59552	7.81157	8.01809	8.03813	7.74827	7.78208	7.91884	7.74923	7.7055	7.66711	7.59566	8.16136	7.81463	7.80722	7.79039	7.46819	7.73641	7.95034	7.83004	7.45027	7.77103	7.85792	7.77836	7.34288	8.13955	7.44722	7.80498	7.24777	7.84523	7.60409
hsa-miR-139-3p	7.77172	7.62509	7.39494	7.27046	6.98554	8.2901	9.00138	8.69271	8.58325	7.40398	7.33357	7.59531	7.49065	7.76748	8.06076	7.64822	7.71522	6.97414	7.60099	7.98494	7.43075	8.96065	7.23398	7.87844	7.44611	7.16947	7.74863	8.74623	7.19078	7.5054	7.17322	7.19064	7.60366	7.19225	7.81455	7.32182	8.08476	7.72932	7.7493	7.89602	7.73347	7.80878	8.4071	7.85187
hsa-miR-425-5p	7.7948	7.85879	7.85568	7.96018	7.63873	7.81158	7.19424	7.48224	7.58135	7.76724	7.84924	7.99774	7.91391	7.7177	7.28467	7.49424	7.75352	8.05318	7.81482	7.57474	7.74724	7.26359	7.68091	7.75026	7.85327	7.67517	7.7181	7.35317	7.35056	7.50107	7.74233	7.85232	7.6895	7.65449	7.69987	7.62835	7.51193	7.70807	7.81328	7.49729	7.77278	7.89015	7.64454	7.7573
hsa-miR-191-3p	7.80368	7.48742	7.54978	7.52485	7.87362	7.57111	7.43051	7.84059	7.65497	7.53902	7.69757	7.62851	7.48791	7.50528	7.74018	7.60333	7.62461	7.91378	7.58413	7.82922	7.55436	7.39654	7.38469	7.6416	7.71394	7.82516	7.51158	7.81612	7.55865	7.58526	7.43532	7.73441	7.71779	7.53455	7.57527	7.49158	7.65128	7.58692	7.62289	7.61384	7.62598	7.75263	7.74756	7.53852
hsa-miR-3184-5p	8.36437	7.49961	8.0523	8.16632	7.90632	7.47058	8.19229	7.76199	8.21582	7.24206	7.44727	7.87733	7.3166	7.45755	7.33726	7.1934	7.23213	7.86771	7.62592	7.0772	7.3885	7.79812	7.34768	7.24012	7.74818	7.25308	7.5488	7.88254	7.73585	7.3015	7.51712	7.64465	7.64845	7.43329	7.47032	7.60387	7.53301	7.49774	7.39098	7.65755	7.53015	7.81757	7.36959	7.40732
hsa-miR-93-5p	8.78836	7.85879	8.43632	8.52788	7.59037	7.36251	6.66677	7.46397	7.3168	7.6625	7.78668	7.05313	7.76143	6.93739	7.53891	7.03487	7.93634	7.98418	8.04016	6.82431	7.74724	6.70768	7.15764	7.68451	7.30503	7.82906	7.6607	6.71249	7.52152	7.37429	7.42615	7.79457	7.79506	6.90269	7.58068	7.68489	7.00544	6.84996	8.02398	7.3561	7.8832	7.24125	7.39895	7.81623
hsa-miR-137	7.36189	7.44519	7.7071	7.55693	7.67923	7.56976	7.26416	7.32912	6.92872	7.60107	7.62209	7.41674	7.45468	7.67921	6.80852	7.26783	7.49737	7.63745	7.49223	7.59141	7.72195	6.5164	7.75109	7.7187	7.6769	7.94495	7.1165	6.89704	7.404	7.65898	7.89913	7.76981	8.03882	7.4284	7.54236	7.59768	7.41934	7.62629	7.83964	7.21029	7.60174	7.42779	7.68935	7.65878
hsa-miR-127-5p	7.38065	7.2627	7.53586	7.69785	7.88278	7.3857	7.15183	6.84969	6.79832	7.77264	7.58481	7.31658	7.49338	7.55148	7.61188	7.33861	7.43673	7.67199	7.73877	7.91647	7.55245	7.11069	7.66094	7.27628	7.39421	7.77553	7.45824	6.67388	7.71721	7.43	7.54452	7.57775	7.52579	7.56381	7.56438	7.51474	7.52602	7.61817	7.45254	7.45738	7.37942	7.9652	7.05617	7.64801
hsa-miR-299-5p	7.3359	7.55906	7.77028	7.35803	7.4643	7.34999	7.15796	7.22878	7.46744	7.65081	7.32645	7.00337	7.42924	7.48459	7.6078	7.1177	7.5256	7.24381	7.16382	7.57641	7.4224	6.86512	7.22721	7.55174	7.23164	7.64895	7.54266	7.01503	7.83864	7.51831	7.68501	7.58629	8.12936	7.47418	7.63024	7.35521	7.33115	7.65829	7.61753	7.31698	7.66326	7.6358	7.20604	7.74976
hsa-miR-26b-5p	8.41076	7.53083	7.88452	7.63055	7.32883	7.12224	6.58717	7.62066	7.4756	7.50913	7.27317	7.05757	7.33802	6.93739	7.17336	7.2375	7.92048	7.3873	7.17231	7.24672	7.62339	6.77437	7.3663	7.43778	7.34037	7.81144	7.18376	7.2563	7.36261	7.36241	7.54621	7.71379	7.65089	7.02428	7.3123	7.94334	7.27941	7.07294	7.89834	7.03607	7.39361	6.76159	7.45392	7.5588
hsa-miR-149-5p	8.52175	8.04163	7.45534	6.55855	7.59928	7.13872	6.76651	7.27144	7.48774	7.13708	7.49881	7.2676	7.45187	6.86607	7.82154	6.88637	8.20131	7.57365	7.39649	7.07956	7.34718	6.54533	6.39632	7.60144	7.1935	7.48569	7.5791	7.18943	6.74261	7.38373	7.09199	7.57204	7.59352	6.80049	7.49919	7.15067	6.97495	6.80206	8.10162	7.45062	7.92846	6.45316	7.83146	7.54144
hsa-miR-323a-5p	7.57687	7.17421	7.09047	6.57057	6.82001	8.05089	9.69178	8.96377	9.01516	6.71894	6.81539	7.54876	6.22737	7.26305	7.23008	7.08684	6.99027	7.32045	7.17512	7.44317	6.8675	8.96065	7.03884	6.98317	7.22895	6.65392	7.07741	9.11631	6.7969	6.65641	6.94554	6.7589	7.26645	6.77377	6.90676	6.56445	7.44923	7.21099	7.12966	7.37883	7.09927	7.49231	7.74429	7.01307
hsa-miR-146b-5p	10.1331	7.22502	9.55024	10.1421	6.83518	6.95866	7.21792	7.18035	7.09138	7.17836	6.93872	7.14361	7.2011	6.90662	7.11143	6.95323	7.22927	7.01699	7.06703	7.23616	6.88887	7.10098	7.14331	7.14835	7.14579	7.1878	6.83113	7.40124	7.49439	6.97625	7.05913	7.34277	7.39466	6.93751	7.16635	7.5821	7.29869	7.08005	7.14217	6.96035	6.97268	7.10796	7.16269	7.22362
hsa-miR-885-3p	6.4226	6.95803	6.88184	7.29241	6.82001	7.87741	8.8023	8.4927	8.34378	7.11172	7.56882	7.57996	7.33802	7.59072	6.92437	7.27033	6.68709	7.02464	7.2625	7.44317	7.18633	8.95616	7.92237	7.2375	6.90741	7.02063	7.0108	8.27326	6.94047	6.89611	6.85543	7.13356	6.80375	7.28167	7.25928	6.60819	7.25706	7.61817	6.76896	7.22621	7.08685	7.27672	7.6073	7.09468
hsa-miR-873-5p	7.1771	7.04377	7.44346	7.29059	7.57689	7.09998	7.04994	6.96853	7.01514	7.22902	7.02915	7.10981	7.08644	7.55715	7.24851	7.58136	7.13776	7.38432	7.20851	7.44867	7.28866	6.70768	7.45887	7.40316	7.53813	7.6881	7.09709	6.81069	7.64997	7.36955	7.5343	7.44953	7.57302	7.40372	7.30796	7.40919	7.21419	7.37406	7.32886	7.21162	7.2977	7.53021	6.80369	7.25945
hsa-miR-152-3p	7.14353	7.44014	7.29931	7.87914	7.66444	7.23721	7.0696	6.92644	6.86189	7.41323	7.2781	7.22481	7.19105	7.47863	7.13142	7.25275	7.09444	7.25687	7.73305	7.70299	7.27249	6.81453	7.4326	6.96112	7.39181	7.35121	7.17586	6.41757	7.64505	7.32372	7.43349	7.28453	7.26005	7.3887	7.17592	7.18409	7.30415	7.31504	7.12966	7.25883	7.19959	7.75492	6.74612	7.40092
hsa-miR-29c-3p	6.98755	7.32704	7.46712	7.41581	7.67291	7.25579	6.91155	6.97371	7.07	7.352	7.15765	6.86331	7.02362	7.39875	6.69412	6.95323	7.29087	7.02464	7.28875	7.42469	7.40766	6.23793	7.51001	7.25314	7.44611	7.77956	6.81425	6.6342	7.35056	7.63153	7.94868	7.48039	7.75695	7.34787	7.2182	7.55681	7.19668	7.31303	7.46853	6.98239	7.29986	7.29256	6.94969	7.43265
hsa-miR-145-3p	7.26052	6.87438	6.95478	7.32648	7.14014	7.27081	7.04994	7.5703	6.74537	7.24983	7.18413	6.96134	7.21109	7.14372	7.25893	7.2195	7.22641	7.25362	7.31198	7.2984	7.27713	7.2164	7.37246	7.20035	7.2045	7.43288	7.17586	6.95724	7.23733	7.1768	7.30322	7.22019	7.10803	7.25708	7.11506	7.1422	7.36812	7.2153	7.33323	7.118	7.0968	6.95712	7.06928	7.20169
hsa-miR-30c-5p	7.48998	7.24832	7.29602	6.84499	7.08091	6.82931	6.36121	6.8327	7.11244	7.30555	7.09762	7.81838	6.97756	7.09776	6.94711	7.37622	7.28813	7.8441	7.44632	6.91185	7.25848	6.08214	7.49033	7.02019	7.48272	7.57428	6.9687	6.64089	7.33841	7.06102	7.71848	7.69023	7.42071	7.06263	7.15914	7.48824	7.24006	6.72859	7.42619	6.83443	7.00208	7.05323	6.74612	7.0747
hsa-miR-487b-3p	7.65464	7.68609	7.42546	6.91266	7.50992	7.11486	6.67535	6.75666	6.89265	7.18378	7.15498	6.95183	7.10084	6.79584	7.18979	6.93759	7.66324	7.58405	7.13227	6.86601	7.15643	6.15277	6.7949	7.25831	7.01443	7.38603	7.02848	6.65417	6.94849	7.2379	7.5978	7.40842	7.43498	6.6905	7.26602	7.16748	6.86839	6.75547	7.53455	7.03607	7.45482	6.73401	7.21785	7.33528
hsa-miR-20a-5p	8.99348	6.99639	8.59642	8.80979	6.63732	6.71432	6.15582	6.84405	6.64053	7.32038	7.1972	6.27693	7.61619	6.34306	7.0765	6.68004	7.80432	7.43691	7.65042	6.60216	7.45551	6.06226	6.65549	7.27373	6.73604	7.55558	7.34526	6.40975	6.92431	6.7211	6.55222	7.19437	7.30115	6.56252	7.17592	7.71663	6.59748	6.52492	7.85188	6.88211	7.47211	6.1535	6.75911	7.18688
hsa-miR-421	7.27154	6.65653	7.20043	7.24068	6.75767	7.37801	7.14567	7.2331	7.02628	6.99332	7.05234	6.87844	7.1362	7.02185	6.59475	6.63421	6.94918	6.9259	7.18354	7.28001	7.17395	7.15516	7.03108	7.074	7.28703	7.01379	6.95644	7.07059	6.76093	6.8762	7.21005	6.89336	7.10803	6.96476	7.01733	6.75994	7.37332	7.13795	7.28891	6.94279	7.10914	6.76159	6.93831	7.17191
hsa-miR-425-3p	7.692	7.71146	7.51615	7.27598	7.16737	6.493	6.0803	6.82699	6.86189	6.9431	7.24829	7.22481	6.70822	6.78621	6.99154	6.71349	7.11626	7.85058	7.28875	6.94336	6.90993	6.20809	6.66555	6.95476	6.96676	7.22673	6.81764	6.52272	6.97228	6.77587	7.46609	7.33941	7.45192	6.64066	7.00932	7.00402	6.6627	6.75843	7.09662	6.78691	7.11159	7.12575	6.63421	6.88588
hsa-miR-1296-5p	7.67551	6.81709	7.56357	6.9863	7.50756	6.13986	6.87477	6.52243	8.46131	6.86095	7.3847	7.62552	7.06458	6.51611	6.87101	6.58285	7.27155	9.30819	7.56922	6.11346	7.10257	6.51152	7.18936	6.43926	6.85949	7.11942	6.98991	6.35385	6.65714	6.063	7.48389	7.51358	7.83866	6.55357	6.71337	6.79821	6.17105	6.14138	7.04958	6.63814	7.0968	6.64304	6.474	6.51102
hsa-miR-363-3p	6.90038	6.69943	7.12435	7.40074	7.18228	6.89759	6.99617	7.03442	6.83046	7.35441	6.94802	6.69112	7.15011	6.87063	6.35347	6.60678	6.8485	7.24053	7.12355	7.09601	7.19861	6.44656	7.34142	6.574	7.03306	7.15712	6.57063	6.4711	7.21091	6.88619	7.18197	7.06193	6.94607	7.11831	6.82095	7.63743	6.781	6.79919	6.90438	6.68498	6.54884	7.04577	6.3159	6.73625
hsa-miR-628-3p	7.00525	6.67384	7.17192	7.07758	6.4965	7.08116	6.99617	6.93708	6.71126	6.87106	7.17624	7.09261	7.00843	7.12475	6.62327	6.94699	6.96987	6.99767	6.85147	7.33251	7.15139	6.97197	7.02719	6.82478	7.13145	7.1321	6.92534	7.0456	7.01107	6.82171	7.15111	7.149	6.95798	6.92715	6.95757	6.99463	7.173	7.17825	7.0863	6.88378	6.92323	6.7931	6.70306	7.01726
hsa-let-7i-3p	6.90038	7.13098	6.89498	7.30325	7.95748	7.02319	6.93317	6.78049	6.04828	7.23164	6.71362	6.73058	6.53355	7.11324	6.30902	6.48726	6.61449	6.76611	6.71873	7.34239	7.05204	5.97281	7.27727	6.70862	7.00502	7.05431	6.20146	6.00555	6.99568	7.21957	7.38506	6.96054	7.22434	7.15427	6.5864	6.98991	7.16101	7.13568	6.5759	6.71914	6.67036	7.38115	6.59488	7.16815
hsa-miR-181a-3p	6.86689	6.57132	6.79101	7.19676	7.24894	6.73855	6.59623	6.42754	6.36145	7.04186	6.91678	6.98017	6.9056	6.90217	6.94389	6.90579	6.93872	7.03226	7.02704	7.1689	6.86442	6.49184	7.19631	6.78231	6.96676	7.08723	6.70492	6.394	6.82329	6.63286	7.09199	6.82769	6.926	6.7967	6.84514	6.75439	6.9438	6.84162	6.72306	6.89212	6.81895	7.16758	6.85603	7.15299
hsa-miR-377-3p	7.14951	6.72042	6.82345	6.94765	7.27143	6.73855	5.66376	6.00044	5.92274	7.06259	7.26575	6.96134	6.87661	6.69654	6.45215	6.80941	6.9767	7.12064	7.28092	6.81582	7.31822	5.43751	7.51558	6.9894	7.15716	7.39131	6.66404	5.54547	6.76093	7.18221	7.05675	7.33267	6.88084	6.73867	6.90676	6.82494	6.81965	6.87197	7.26851	6.67535	7.12137	7.1151	6.52814	7.05852
hsa-miR-16-2-3p	8.50474	6.24625	7.60948	9.06742	6.74968	6.87809	7.53791	8.16861	7.38762	7.40398	6.24019	6.5533	8.14849	5.93611	5.5891	5.22268	6.88889	7.82231	7.22764	6.77555	7.2467	6.50172	7.54039	6.30569	6.70151	6.36808	6.5422	6.65417	6.21398	5.41403	5.2598	6.55372	5.81224	6.91322	6.13036	8.5369	6.94729	6.05265	6.88664	6.64408	5.29719	5.19401	5.76595	5.51495
hsa-miR-490-3p	7.00964	6.78558	6.71399	6.74777	7.07772	6.48443	6.20405	6.65077	6.58886	6.95265	7.30006	6.86331	7.12216	6.72201	7.06466	6.29446	6.76019	6.74772	7.45098	7.37549	7.37125	6.28443	6.68546	6.94838	6.63395	6.95793	6.92534	6.57953	6.57667	6.42011	6.18971	6.83248	6.47955	6.45128	7.05151	6.62654	7.00544	6.78476	7.0837	6.71162	6.92323	7.01936	6.91818	7.07872
hsa-miR-450b-5p	6.45837	6.25778	6.81886	7.10263	6.86505	7.10744	6.41343	6.62469	6.5196	6.68496	6.48137	6.35114	6.47398	7.01775	6.68642	7.08116	6.72004	6.6171	6.67958	6.88506	6.8364	6.60609	7.3129	6.74961	6.77346	7.01036	6.62972	6.4711	7.32615	7.289	7.15111	6.8035	7.20449	7.31118	6.78076	7.18409	6.88306	7.07769	6.8259	6.81701	6.65362	6.27328	6.20157	6.61426
hsa-miR-29b-3p	7.38742	6.89298	7.25922	6.60896	6.99232	6.65193	6.18014	6.58465	6.33481	6.93349	6.77414	6.17437	6.50136	6.25506	6.76896	6.5296	7.18866	7.06604	6.58105	6.59887	7.07619	5.55596	6.78109	7.25054	6.9892	7.42002	6.48788	6.13439	6.89141	6.92224	7.26461	6.8562	7.3711	6.39227	6.93239	6.99463	6.51039	6.68575	7.37411	6.6598	7.12137	6.36602	7.26416	7.09468
hsa-miR-199b-3p	7.78202	6.23463	7.74147	9.17271	6.8314	6.68969	6.46382	6.79225	6.33481	6.79877	6.72449	6.57204	6.36491	6.93739	6.29895	6.59885	6.59686	6.61202	6.97948	7.04609	6.88279	6.45166	6.96338	6.44834	6.86644	6.76796	6.61029	6.3209	6.95646	6.75421	7.01084	6.80837	6.79492	6.84518	6.64957	6.55809	6.89758	6.77019	6.60511	6.64803	6.61608	6.55122	6.26671	6.4749
hsa-miR-199a-3p	7.711	6.09379	7.76552	9.21592	6.74968	6.79738	6.72578	6.60481	6.50374	6.75213	6.76715	6.65055	6.61603	6.95468	6.36316	6.61467	6.66612	6.56555	7.0082	6.91451	6.70486	6.2787	7.00359	6.37402	6.67407	6.92188	6.44465	6.13439	6.99568	6.66029	7.07565	6.88416	6.71764	6.8634	6.59356	6.62045	6.88306	6.85825	6.66182	6.57737	6.54521	6.55648	6.26671	6.57498
hsa-miR-122-5p	4.61448	7.2854	9.31705	7.48254	5.88104	7.06593	6.30702	7.07833	5.19366	8.81979	6.59231	6.43543	6.22737	5.45488	8.02303	7.28524	6.51944	6.90945	6.05345	7.13519	7.4161	9.84459	8.66366	5.84435	5.73061	7.02063	5.28115	6.52272	8.49039	7.7836	6.30633	6.62724	6.24696	5.16096	6.50145	7.35521	7.09638	7.53442	5.70664	7.07908	4.5873	6.06773	8.23758	6.86742
hsa-miR-378d	6.25888	6.52436	6.72384	6.43249	6.90874	6.50998	6.47369	5.7818	6.03731	6.64625	6.30919	6.52151	6.4573	6.83372	6.4836	6.59885	6.1419	6.6422	6.42883	6.73711	6.48992	6.19598	6.8311	6.10204	6.61758	6.43611	6.37728	6.05648	6.64732	6.70237	6.87715	6.78878	6.80375	6.7891	6.50525	6.6326	6.63696	6.72859	6.2733	6.66954	6.43976	7.15724	5.89517	6.63077
hsa-miR-10b-5p	6.85229	6.94383	6.3504	6.07562	6.26961	6.69465	5.76369	6.15424	5.79829	6.28723	6.35653	6.97078	6.54412	6.31655	6.19964	7.04658	6.19559	6.30765	6.46612	6.61852	6.63069	6.36777	6.74359	6.48852	6.96999	6.20368	6.34473	7.14776	7.04885	6.15953	6.64057	6.59378	6.48504	6.9882	6.57921	6.68022	7.31771	6.71648	6.33126	6.71726	6.22985	6.47554	6.84084	6.27235
hsa-miR-195-3p	6.95376	6.44591	6.51269	6.58545	6.48212	6.50434	6.19215	6.73853	6.17381	6.4399	6.61584	6.32191	6.54412	6.34961	6.72828	6.66493	6.81839	6.27593	6.63525	6.81582	6.4698	6.3998	6.53994	6.7274	6.32172	6.60019	6.56256	6.41757	6.80575	6.42925	6.3262	6.20048	6.29782	6.51721	6.68014	6.43163	6.67961	6.39797	6.59058	6.67728	6.41613	6.13253	6.74285	6.32064
hsa-miR-370-3p	6.84984	6.52436	6.55746	7.78684	6.6673	6.32721	6.04101	5.73379	6.29851	6.84737	6.5724	6.60881	6.50678	6.36909	6.87101	6.48296	6.71596	6.46222	6.30568	6.56213	6.23725	6.18376	6.34717	6.62697	5.9686	6.64067	6.62198	5.89797	6.74261	6.37352	6.42901	6.59378	6.25342	6.50333	6.64957	6.53237	6.34008	6.64799	6.1938	6.49653	6.47451	7.02695	6.55818	6.84401
hsa-miR-655-3p	6.48385	6.53388	7.06743	6.26506	6.83895	6.61053	5.94493	6.41998	6.27068	6.61851	6.62361	6.09019	6.16709	6.27585	6.06356	6.27965	6.80693	7.66466	6.75684	6.16336	6.74225	5.2743	6.81763	6.29566	6.55449	7.12894	6.30661	5.57371	6.71468	6.80425	7.47502	7.04139	7.10803	6.37714	6.38254	6.7092	6.17702	6.27124	6.80402	6.19324	6.53793	6.18778	6.09287	6.41897
hsa-miR-499a-5p	6.08253	6.2862	6.7626	6.6828	6.61991	6.6079	6.51252	6.75666	5.60377	6.72266	6.51514	6.42172	6.42334	6.87063	5.85951	6.49583	6.27533	6.30136	6.40982	7.01677	6.55631	6.17762	6.94285	6.39296	6.62169	6.84697	5.97714	5.87546	6.22722	6.44736	6.84995	6.50053	6.7223	6.76991	6.44717	6.29302	6.6754	6.61575	6.38278	6.42245	6.35114	6.48108	5.94719	6.54626
hsa-miR-346	6.55166	6.23463	5.93277	5.11748	7.00244	7.2423	8.67546	8.54406	8.75045	5.99847	6.11914	6.06395	6.16023	6.71188	5.61367	6.04291	5.93298	5.64171	6.51141	6.09019	6.34722	7.27802	6.04207	6.29061	6.92414	5.88962	6.30177	8.21394	6.24034	6.1485	6.04374	5.84982	5.5751	6.52181	6.06492	6.12252	6.9438	6.40176	6.24109	6.55653	6.12198	6.02286	6.13335	6.24401
hsa-let-7f-1-3p	6.88133	6.9077	6.66879	6.30158	6.79306	6.28835	6.73402	6.50823	6.42175	6.49323	6.64283	6.66808	6.66044	6.02065	6.16126	6.27468	6.48631	6.78876	6.7606	6.26245	6.79818	5.45794	6.11729	6.71616	6.77715	6.22158	6.13775	6.29569	6.08901	6.58868	6.49369	6.57102	6.49052	6.34638	6.24841	6.47952	6.43772	6.23349	6.52331	6.46556	6.37586	5.93678	6.48186	6.11696
hsa-miR-411-3p	7.10301	6.52913	6.38186	6.32306	5.82893	6.1289	6.27351	6.80393	6.86809	6.61049	6.77065	6.3366	6.5229	6.02065	6.7094	6.10584	6.67034	6.03189	6.72643	7.40219	6.94242	6.62879	6.04207	6.52762	6.28592	6.59104	6.45775	6.41757	5.88693	5.65124	5.90795	6.22255	6.22742	5.81338	6.45898	6.24633	6.30237	6.12773	6.75924	6.26179	6.3921	5.83663	6.84084	6.48099
hsa-let-7f-2-3p	6.46478	6.28056	6.49553	6.41925	6.82001	6.16152	5.6464	6.37374	6.0807	6.68113	6.41583	5.7496	6.10418	6.14638	6.2786	6.29446	6.42269	6.5967	6.72643	6.30754	6.74225	5.10328	6.57238	6.19671	6.68982	6.83539	6.16464	5.71988	6.81455	6.71737	6.87445	6.79371	6.7362	6.69457	6.35753	6.466	6.49137	6.44277	6.48453	6.44303	6.59518	6.05293	5.77237	6.26532
hsa-miR-324-3p	6.12363	6.35759	6.13095	6.66329	6.72138	6.21083	6.33978	6.1451	5.91077	6.51917	6.69532	6.83255	6.44042	6.63887	5.92643	5.90818	6.20144	6.45657	6.61879	6.70377	6.46574	6.45674	6.60411	5.91812	6.09813	5.98354	6.1858	6.1153	6.04482	5.93409	6.18536	6.37481	6.20094	6.23883	6.11552	6.12252	6.44268	6.46103	6.0365	6.26179	6.28309	7.01172	6.27125	6.66857
hsa-miR-16-5p	7.34635	6.22291	7.07515	8.3484	5.81369	6.1899	6.3718	7.18035	6.725	6.7077	6.30437	5.9055	7.3166	5.6373	5.38535	5.34153	6.41768	6.52834	6.66362	6.1042	6.76884	6.21411	6.75777	5.87835	5.89582	6.40511	5.8896	5.81759	5.2201	5.45935	5.43837	6.32128	5.88057	6.38725	6.25745	7.17996	6.20063	5.97852	6.31367	5.83322	5.5352	5.58207	5.45063	5.88891
hsa-miR-32-5p	6.3448	5.75452	6.74819	7.01957	6.40287	6.5156	5.98689	6.25971	5.64772	6.32693	6.10812	6.16617	6.13248	6.37552	5.24558	6.38949	6.1419	5.9458	6.10164	6.62824	6.67705	5.12899	6.61453	6.33537	6.81353	6.81981	5.91516	5.60141	6.54529	6.74326	6.73872	6.45776	6.6941	6.46567	6.03369	6.47952	6.48657	6.51097	6.54984	6.25146	6.26115	6.16042	5.56604	6.35416
hsa-miR-183-5p	6.72456	6.38413	6.32473	5.55876	6.36678	6.13986	5.82667	6.38155	6.69739	6.25671	6.24019	6.04619	6.50678	5.30113	6.77986	6.5626	7.11006	6.65212	5.88471	5.6299	6.19865	5.51755	6.16061	6.2392	5.91603	6.67139	6.40009	6.55849	6.40086	6.2654	6.03411	6.62724	6.50141	6.36184	6.50145	6.58336	5.90963	5.6623	6.68594	6.23581	6.37586	5.93678	6.37618	6.04487
hsa-miR-383-5p	6.3655	6.1002	6.22416	6.5342	5.81369	5.93711	5.91626	5.95928	5.37889	6.37981	6.53173	5.6822	6.53885	6.25506	6.26832	5.82222	6.29186	5.70024	5.91873	6.8467	6.37778	6.62879	6.2569	5.80952	5.75326	6.29105	6.75886	6.2439	6.01459	6.15403	6.36514	6.71287	6.05333	6.16437	6.50525	6.41061	6.781	6.4093	6.58692	6.3223	6.32176	6.85415	6.78476	6.89046
hsa-miR-187-3p	6.72456	6.59877	6.47233	5.86727	6.20099	5.99857	5.98689	6.57787	6.44684	6.19903	6.31399	5.65901	6.21419	5.82766	6.34371	6.15535	6.51944	6.63721	6.15399	6.17668	6.45759	5.77533	5.9463	6.34513	6.15026	6.45641	6.40461	6.394	6.18713	6.0213	6.33799	6.36823	6.70356	5.76767	6.47456	6.24633	6.09748	6.08126	6.5759	6.25663	6.45531	6.21463	6.13335	6.27235
hsa-miR-1343-3p	7.48683	6.53388	6.28534	4.94353	6.0852	6.36504	7.56587	7.63053	7.44271	5.6837	5.84151	5.49847	6.06801	5.81824	6.67478	5.4425	6.26421	5.47291	6.31081	6.67591	6.02751	6.29014	4.86862	6.99871	5.98145	5.94814	6.47074	6.76855	5.81859	5.74206	5.30054	5.51041	6.4003	5.63821	6.36173	6.41766	6.20648	5.73013	6.97041	6.36607	6.80081	5.77482	6.60211	6.41897
hsa-miR-382-3p	6.44547	6.42049	6.83714	6.51256	6.31901	6.26186	4.82127	5.55195	5.23266	6.40322	5.993	5.93476	5.88884	5.28754	6.56566	6.22915	6.42269	6.7291	6.67958	5.68064	6.47788	5.39576	6.05743	6.41166	6.37138	6.74751	6.25249	4.91094	6.76093	6.73222	6.77097	6.47011	6.74997	6.17023	6.35332	6.69188	5.83614	6.09068	6.50792	6.23843	6.64686	5.64265	6.06697	6.00321
hsa-miR-148a-3p	6.81263	5.92329	6.66368	7.06063	6.03352	6.16152	5.62884	6.34207	5.27063	6.25671	6.08581	5.83484	5.94576	5.59381	6.73202	6.43475	6.58796	6.2695	5.94538	5.92642	6.3205	5.69154	6.38419	6.19131	6.48852	6.53964	5.91516	5.62859	6.52399	6.44286	6.21976	6.40085	6.27896	6.19346	6.34486	6.0428	6.22962	6.01359	6.51948	6.35887	6.19787	5.80163	5.9415	5.87973
hsa-miR-378g	5.96987	6.22291	6.19612	5.91519	6.36678	6.2518	6.05422	5.73379	5.37889	5.88998	6.04015	6.17437	6.03841	6.26203	6.39659	6.6186	6.20726	6.15558	6.18227	6.3707	6.17399	5.69154	6.10256	5.75199	6.09221	5.93373	6.14857	5.74493	6.38913	6.21872	6.28619	6.30758	6.38861	6.06711	6.3784	6.10518	6.11	6.35955	6.16467	6.16873	6.16516	6.59786	5.61689	6.09333
hsa-miR-215-5p	6.81263	6.48076	7.28607	6.03715	6.18331	5.73041	5.31419	6.06005	6.00388	6.32693	5.94425	5.27268	6.04586	4.19899	6.51872	5.88227	6.5006	6.51753	5.77756	5.49466	6.21325	5.36364	5.63431	6.28556	5.9686	6.30791	6.29692	5.42662	6.46932	5.92119	6.11401	6.69194	6.17396	5.72048	6.10554	7.13367	5.68527	5.69969	6.54231	6.0604	6.53428	5.86233	6.28928	6.07736
hsa-miR-30b-5p	6.28084	6.1932	6.18189	5.87698	6.12278	6.03814	4.54986	5.64573	5.70431	6.29225	6.14633	5.67065	5.91351	5.45488	5.99038	6.04291	6.54724	6.6171	6.44293	5.68064	6.32946	4.78535	6.21642	6.19671	5.94256	6.5772	6.04818	5.22769	6.30421	6.49167	6.58228	6.52441	6.35298	5.72845	6.14016	6.16498	5.68527	5.77753	6.68252	5.78745	6.59167	5.75666	5.7001	6.1555
hsa-miR-30e-3p	6.97188	6.14435	6.00729	6.29435	6.21845	6.01849	5.29204	6.47941	6.25182	6.01071	5.79416	5.45874	5.61571	5.65856	6.8642	6.17149	6.98011	6.64716	6.58105	5.64914	6.10261	4.8943	5.68464	6.16951	5.81198	6.34649	5.98923	5.79378	6.29166	5.94688	6.39555	5.91451	5.90538	5.55097	6.04418	6.02447	5.56304	5.36155	6.26874	5.81929	6.12685	5.38341	5.95285	5.94279
hsa-miR-24-2-5p	6.27721	5.92329	6.11606	6.02846	6.13509	5.99857	6.13108	5.81678	5.87424	6.10509	5.77338	6.12446	5.82958	6.12362	5.6458	6.03705	5.88295	6.19682	5.93212	5.82857	6.12851	5.86984	6.11729	5.89173	6.43348	5.86705	5.85039	6.02614	6.10344	5.89504	6.13669	6.08479	6.27262	5.85039	5.94135	6.26206	5.88797	6.10003	6.02574	6.10414	5.99479	6.03797	6.08256	5.87049
hsa-miR-195-5p	5.87198	5.60909	5.9992	6.40254	5.68562	6.19691	5.94493	5.74594	5.3614	5.99231	6.09142	5.4721	5.91351	6.02884	5.52144	6.14449	6.18972	6.01661	6.12514	5.69921	6.25147	5.42719	6.26354	5.78104	6.11571	6.23926	5.77561	5.36331	5.85316	5.88178	6.22823	5.96773	5.96167	5.63821	5.99638	5.76217	5.92389	5.84583	6.02574	5.495	5.92394	5.60255	5.53615	5.73452
hsa-miR-181c-3p	5.98333	5.66211	5.87203	6.51567	6.17141	5.39468	5.46035	5.56573	5.49571	6.34155	6.19922	5.65901	5.92973	5.84631	6.02132	5.32239	5.99486	5.91318	5.94538	6.42379	5.78852	5.41679	6.34717	5.90499	5.59506	5.99052	5.70409	5.01759	5.5917	5.46824	6.00482	5.84034	5.99288	5.7983	5.85465	5.7286	5.86599	5.98863	5.73335	5.67206	5.77085	6.14654	5.95285	6.1325
hsa-miR-505-5p	5.48103	5.61806	5.50001	5.90573	5.10629	6.17223	6.64946	6.67003	6.32582	5.92921	6.21985	6.0008	6.23391	5.979	5.45952	5.7947	5.77735	5.96979	6.1193	6.08078	6.20353	6.77437	6.08017	5.53892	5.61992	5.82863	5.65184	6.81069	5.19336	4.88627	5.03679	5.65805	5.45698	5.67993	5.62248	5.42747	6.05923	5.87881	5.75957	5.67979	5.8257	5.55081	5.9243	5.70364
hsa-miR-133b	5.64242	5.86418	5.86314	6.35815	6.41806	5.4544	5.17591	5.24456	5.67629	6.02285	6.10812	7.19288	5.97731	5.54897	5.3758	6.03117	5.70515	7.42539	6.0957	5.4145	5.96564	5.99395	6.90514	5.26847	5.77556	5.65506	5.48265	4.81955	5.57108	5.79959	6.34969	6.61617	5.82096	5.62118	5.69081	5.48223	5.16716	5.36155	5.51217	5.4818	5.71384	5.91239	5.06759	5.56162
hsa-miR-133a-3p	5.53685	5.96608	5.93277	6.26506	6.20684	5.65097	5.24671	5.6327	5.49571	6.0046	6.28981	7.21689	5.99283	5.70017	4.83622	5.70886	5.58511	7.35729	6.1193	5.50174	6.16401	6.02851	6.70021	5.20557	5.73061	6.03844	5.49964	4.72198	5.74685	5.7639	6.21124	6.50053	5.74967	5.43881	5.60842	5.41345	5.39919	5.33802	5.6517	5.34752	5.58551	5.91239	4.99256	5.47893
hsa-miR-221-5p	5.97886	5.7299	5.83613	6.13349	6.01365	5.5937	4.2616	5.39103	4.83669	6.07625	6.0517	5.63545	5.73124	5.34113	6.12183	5.90818	6.20144	6.5444	5.94538	5.59726	6.17399	5.11619	6.04977	5.84435	5.75326	6.11067	6.08805	4.95455	5.93613	5.35769	6.0956	6.02745	6.03096	5.52374	5.87829	5.85846	5.65993	5.41498	6.20815	5.77307	5.89003	5.84524	5.93579	5.9161
hsa-miR-154-5p	5.42952	5.87918	5.90705	5.92926	6.00696	5.74961	5.57484	5.3115	5.39617	5.59704	5.9002	6.01	5.55428	6.25506	4.79384	5.3883	5.18596	5.73799	5.79963	5.91056	5.72882	5.65661	5.98698	5.69208	6.10401	5.56444	5.39453	5.65527	5.63208	6.16501	6.27396	6.0523	6.02342	6.09821	5.57265	5.75107	6.05276	5.80638	5.55022	5.61273	5.7521	5.80163	5.4426	5.80411
hsa-miR-136-5p	5.49362	5.06968	5.54517	6.34071	5.82133	5.60954	5.69784	5.7818	5.19366	5.95478	5.96272	5.11122	6.06067	5.72053	5.41361	5.53686	5.97453	5.41583	6.04115	6.2913	6.15899	5.36364	6.09513	5.9758	5.473	6.46144	5.45677	5.09758	5.41783	5.65124	5.38632	5.71104	5.59557	5.43881	5.67065	5.59832	6.17105	6.03325	6.06831	5.5424	5.76463	6.21463	5.63815	6.22239
hsa-miR-190b	5.52463	5.2878	5.6419	5.87213	5.43981	5.94129	6.04101	5.86214	5.39617	5.75821	5.8809	5.53713	5.96162	6.03698	5.62982	5.77372	5.86096	5.67127	5.90522	5.94729	5.96564	6.21411	5.59274	5.76659	5.84751	6.04516	5.78257	5.80573	5.67136	5.28906	5.33233	5.85924	5.44575	5.73638	5.73679	5.44136	5.99315	5.73614	6.03113	5.76219	5.78937	5.19401	5.26269	5.90709
hsa-miR-26a-5p	6.59614	5.52572	5.75195	5.92459	5.4886	5.05993	5.37865	5.64573	5.63322	5.66058	5.59539	5.92507	5.6257	5.83701	5.41361	5.56155	5.71335	5.5492	5.71698	5.51578	5.72203	4.9956	5.68464	5.85121	5.91603	5.96949	5.41259	5.53114	6.02979	5.43233	5.81538	6.09279	6.01584	5.85767	5.68412	6.36034	6.05276	5.41498	5.85993	5.35719	5.58551	5.50803	5.7001	5.84241
hsa-miR-424-3p	6.42917	5.53522	5.95804	6.33367	5.3893	5.82846	5.98689	5.80521	5.64772	5.67603	5.6797	5.404	5.71261	5.47898	5.49523	5.13762	5.62044	5.64171	5.50939	5.57061	5.57155	5.90746	5.47184	5.48698	5.8334	5.54562	5.75452	5.95277	5.27213	5.49461	5.4529	5.55747	5.5226	5.56885	5.62248	5.67084	5.71837	5.73614	5.89583	5.61676	5.59957	5.28549	5.95285	5.96031
hsa-let-7e-3p	6.22151	5.66211	5.75195	5.05896	5.29369	5.53958	5.69784	5.95928	6.00388	5.6837	5.76639	5.49847	5.73124	5.52602	5.48639	5.33199	5.51175	5.33193	6.13096	5.53658	5.87062	5.19132	5.1946	5.98831	5.99419	5.69832	5.70409	5.97411	5.34682	5.47708	5.3711	5.42418	5.64552	5.33818	5.9073	5.59832	5.87335	5.6623	6.34431	5.84701	5.77085	5.00698	5.85337	5.6932
hsa-miR-1197	5.54897	5.27651	5.75195	5.82775	6.01365	5.27392	5.22349	5.68413	5.3614	5.88333	5.63433	5.51147	5.54378	5.36719	5.35652	5.48615	5.40437	5.681	6.15399	5.61693	5.6736	4.90922	5.83483	5.76659	5.80477	5.91918	5.45677	4.91094	6.01459	5.36723	6.03894	5.74192	6.16714	5.9896	5.52104	5.68257	5.83614	5.69969	5.75306	5.44144	5.80158	5.323	5.14883	5.51495
hsa-miR-335-3p	6.6279	5.3321	5.73256	7.12929	5.28266	5.05222	5.26955	6.10792	6.34374	5.64495	5.86789	5.2418	5.91351	5.3928	5.79651	5.50325	6.09244	5.62166	5.74758	5.45878	5.72203	5.70869	4.79722	4.99854	5.17043	5.78916	5.91516	5.03801	5.87014	5.06109	4.68946	5.42418	5.45698	5.44849	5.50595	5.04646	5.72652	5.1437	5.75306	5.43689	5.17107	4.97593	5.83508	5.21263
hsa-miR-19a-3p	6.54865	5.18286	6.52964	6.74512	5.79053	5.6304	4.79001	5.04264	4.0037	5.53057	5.58748	5.09403	5.86374	5.50269	4.8638	5.13762	5.6969	5.517	5.82855	5.64914	6.10261	4.35534	5.78955	5.69208	5.61168	5.91918	5.20029	3.70078	5.63208	5.82751	5.80409	5.61421	5.56475	5.58651	5.24016	5.85846	5.70191	5.6686	6.10457	5.40926	5.73309	5.37153	4.63193	5.74467
hsa-miR-1246	4.73606	5.2878	5.70297	5.62366	5.34759	5.22676	6.60524	5.61956	5.41324	5.48741	5.07895	6.95183	5.68422	5.08258	5.00672	5.20188	4.68327	7.34817	4.89532	5.57732	5.62348	6.2201	6.11729	5.85804	5.55264	5.19319	4.61935	6.50816	6.32899	5.46824	5.92889	6.25145	6.18751	5.1727	5.16529	5.76217	5.47862	5.72409	4.50521	5.56345	4.51498	6.49757	4.81729	5.12211
hsa-miR-378e	5.41635	5.50652	5.6419	5.29461	5.66878	5.44854	5.29204	5.0228	5.21329	5.43387	5.16656	5.3178	5.07485	5.67952	5.6616	5.62542	5.48325	5.45035	5.29819	5.55709	5.41199	5.11619	5.42524	5.34828	5.6684	5.49745	5.5576	5.17336	5.98372	5.52902	5.47443	5.80177	5.80346	5.64665	5.52104	5.56066	5.40937	5.63683	5.28733	5.51242	5.46783	5.80163	4.82966	5.26997
hsa-miR-203a-3p	5.55499	5.47723	5.65226	5.20491	5.04236	5.44265	4.43329	5.79355	5.23266	5.66058	5.47185	4.76536	5.41147	4.76734	5.7381	5.40659	5.72151	5.61153	5.3688	5.36882	5.31608	5.49795	5.07893	5.6767	5.05362	5.52654	5.49964	5.31394	5.11005	5.25862	5.65496	5.2913	5.75878	5.19589	5.59422	5.44136	5.26001	5.37702	5.75957	5.27793	5.49816	5.24699	5.66601	5.71401
hsa-miR-1273g-3p	5.4555	5.31012	4.64998	4.15047	5.66878	5.19909	8.11241	7.33717	7.32133	5.00259	4.6929	6.60881	4.9532	6.71188	4.28312	5.01184	4.44791	5.16186	6.12514	5.07848	4.72215	5.52725	5.51699	4.65056	5.86148	4.74247	4.79484	6.66734	5.57108	4.36414	5.32445	5.92352	4.69318	5.67168	4.86761	6.14815	6.37683	4.32622	4.21432	5.05239	3.82427	5.19401	4.38608	4.90402
hsa-miR-431-3p	5.39637	5.48706	5.3168	5.36532	5.85149	5.11278	5.88701	5.29505	5.57372	5.24986	5.53905	5.37584	5.316	5.20324	5.14802	5.13762	5.64638	5.98557	5.562	5.32962	5.334	5.10328	5.42524	4.7857	5.58668	5.29815	5.27129	5.17336	5.08117	5.18498	5.63598	5.65805	5.5751	5.43881	5.25829	4.95263	5.13074	5.3301	5.30524	5.21016	5.20825	5.67201	4.72758	5.25585
hsa-miR-106b-3p	6.17926	5.27651	5.76155	6.79207	5.24907	5.36387	5.62884	4.96159	5.28924	5.16476	5.39231	5.02316	5.50101	5.27383	5.15919	4.90008	5.51175	5.21636	6.21001	5.61041	5.32507	5.53688	5.1946	5.08262	4.84449	5.06684	5.13653	4.93291	5.52893	5.217	4.72581	4.83697	4.74908	5.29587	4.99198	5.3993	5.33662	5.00122	5.13543	5.27283	4.96933	4.66152	5.14883	5.24158
hsa-miR-210-3p	5.09129	5.46734	5.46518	5.48447	5.81369	5.43081	5.44036	5.40643	5.51165	5.18651	5.47185	5.34711	5.50101	5.73061	4.85008	4.80675	5.05006	5.30704	5.53594	5.60385	5.34288	5.12899	5.35238	5.12855	5.27849	5.09301	5.06982	4.72198	5.34682	5.44139	5.8377	5.27731	5.18707	5.39939	5.10647	5.34123	5.34724	5.41498	4.97685	5.04044	5.06362	5.37153	4.87811	5.25585
hsa-miR-185-3p	5.53076	5.59097	5.1069	6.12536	5.69397	4.98901	5.6809	4.76065	5.58882	5.37825	5.78727	5.17799	5.39988	5.45488	5.38535	4.84749	5.23237	5.35641	5.69359	5.30557	5.30703	4.93859	5.27565	4.89605	5.10148	5.28686	5.39453	4.61732	5.32235	4.79021	5.07487	5.21997	5.15984	5.41923	5.24925	5.42747	5.34724	5.5778	4.93144	5.22608	5.15212	5.58207	4.74075	5.33857
hsa-miR-497-5p	4.77785	5.20685	5.09176	5.31619	5.80601	5.599	5.42008	5.45165	5.27063	5.47863	5.25915	4.89008	5.24001	5.67952	4.67433	5.05886	5.27733	5.21636	5.79231	5.45149	5.40353	4.33339	5.82589	5.11721	5.6034	5.49745	4.98787	4.91094	4.8946	5.40479	5.93925	5.37249	5.41152	5.43881	5.02411	5.32635	5.31514	5.25673	5.42475	5.09926	5.18046	5.62274	4.52949	5.40407
hsa-miR-574-5p	5.72485	4.73225	5.77109	6.81752	4.90531	5.51174	6.18014	5.46641	5.78523	5.20794	5.24915	5.27268	5.53321	5.03459	5.03125	5.34153	4.99729	4.96902	4.93575	5.13415	5.16409	6.37853	5.70429	5.09424	5.00411	4.97132	5.20029	6.00555	4.51736	5.01327	5.09354	4.81778	4.9373	5.37927	5.13618	5.53498	5.40937	5.17058	4.89642	5.30816	4.88	5.15295	4.80481	4.90402
hsa-miR-542-3p	5.08298	5.00274	5.25017	5.76113	5.46928	5.05993	4.88183	4.66149	4.3613	5.38767	5.21873	4.82907	5.04538	5.38005	5.10244	5.26339	5.15015	4.76477	5.13413	5.64914	5.17408	4.577	5.79872	5.18398	5.0414	5.59223	4.95128	4.47484	5.87014	5.34808	5.53715	5.34593	5.45698	5.35887	5.31999	5.23364	5.29334	5.69353	5.48099	5.42314	5.34804	5.81046	4.2819	5.36513
hsa-miR-193b-5p	3.6722	5.27651	4.35255	4.85784	4.54827	5.81029	6.58717	5.92762	6.25182	5.03891	5.12342	6.12446	4.93725	5.45488	4.93053	5.14853	4.48671	5.31954	5.21301	5.55029	4.99419	7.10746	5.87873	4.7272	5.27849	4.54808	4.66526	6.33747	4.92742	5.11873	5.3711	5.09795	4.67405	5.19589	4.67865	4.52723	5.40937	5.35375	3.96675	5.05834	4.60134	5.9287	5.17815	4.99185
hsa-miR-1264	5.61386	5.3321	5.3168	5.14186	5.89558	4.99707	4.39225	5.15626	4.25166	5.39703	5.07895	4.65249	5.15979	4.80597	4.91743	4.87403	5.32093	5.81947	5.57059	5.04982	5.57909	3.7062	5.03305	5.11721	4.84449	5.56444	5.18986	4.84295	5.16612	5.39549	5.4529	5.53413	5.38824	4.84615	5.13618	5.37056	4.81601	4.86523	5.70664	5.04643	5.35634	5.27278	4.76671	5.37823
hsa-miR-450a-5p	5.49988	4.1983	5.1069	5.46528	5.37899	4.72376	4.35	5.48102	4.70423	5.38767	5.22894	4.30953	4.93725	5.15916	5.18128	4.91294	5.40437	4.96902	5.15711	5.32165	5.40353	4.71919	5.48326	4.84193	4.9265	5.58303	5.06982	5.22769	5.32235	4.79021	4.68946	5.08195	5.0894	5.1727	5.12634	5.28074	5.33662	5.05029	5.43292	5.07602	5.41316	4.82727	5.00352	5.3912
hsa-miR-671-3p	6.42589	5.43723	5.12188	5.101	5.2377	5.12017	6.11855	5.81678	6.29851	4.70398	4.8467	4.87003	4.87161	5.00169	5.3758	4.83404	5.06296	4.68971	5.03835	4.89729	4.35185	5.48805	4.01484	4.99854	4.88608	4.95714	5.1581	5.92014	4.92742	4.87293	5.13017	4.36783	4.96903	4.7863	5.16529	4.60331	5.31514	4.80931	5.06359	5.31314	5.15212	4.09518	5.55863	5.12211
hsa-miR-145-5p	4.81846	4.85876	5.67276	4.86762	5.4497	4.98901	5.04961	4.21377	4.39607	5.20794	6.06886	5.94438	4.63498	5.23189	4.49194	5.09314	5.22091	5.77477	4.8253	4.75066	5.45357	4.01277	6.15348	4.97359	5.46387	5.79714	4.75293	4.021	4.9909	5.09595	5.71647	5.6688	5.56475	5.43881	5.19382	5.21759	5.15512	4.76296	4.88456	4.6018	4.94751	5.70078	3.98283	4.73106
hsa-miR-592	4.72542	4.73225	5.15139	5.32331	5.31549	5.46024	5.22349	4.58238	4.09117	5.08595	5.24915	5.25732	4.82035	5.6373	4.50951	5.29319	5.13801	5.33193	5.30849	5.43681	5.27956	4.5582	5.6945	4.60255	5.1927	5.53611	5.13653	5.01759	4.60111	5.04928	5.23479	5.23452	5.15984	5.08847	5.02411	5.11737	5.42949	5.2143	4.95432	5.10501	5.23551	4.79205	4.7009	5.3912
hsa-miR-98-3p	5.52463	5.01638	4.87892	4.6695	5.57248	4.98901	5.37865	5.65865	5.23266	5.08595	4.8467	4.84969	4.55361	4.74764	5.03125	4.90008	5.46393	5.47291	5.45479	4.72671	5.49398	3.8052	5.1946	5.12855	5.07775	5.09301	4.96358	4.97587	5.27213	5.06109	5.20075	5.31887	5.10377	4.999	4.75723	5.24951	5.11839	4.887	5.31411	5.0101	5.23551	4.53939	4.81729	4.8105
hsa-miR-28-5p	5.78243	4.96104	5.59971	5.5827	4.65473	4.5917	5.07577	4.9406	5.00382	5.13151	5.58748	5.09403	5.07485	4.96802	4.8774	5.02374	5.19771	5.60133	4.88159	5.09727	5.44535	4.6675	5.07893	5.41467	4.85848	5.36411	5.01176	4.79577	4.95951	4.2241	4.93695	5.44935	5.39992	4.7078	4.87937	5.06452	4.7048	4.73921	5.32293	4.55213	4.95846	4.89524	5.32519	5.26997
hsa-miR-193a-5p	4.18828	5.0827	5.36797	4.98903	4.80099	5.16375	6.00061	5.10057	4.78516	5.14268	4.99767	5.71629	5.11794	5.27383	4.91743	4.90008	4.42811	5.45035	4.59222	5.17895	4.78863	6.54533	5.80783	4.65056	5.473	4.65734	4.91373	4.81955	4.64123	4.24496	5.03679	4.87462	4.63503	4.87518	5.02411	4.78851	5.11839	5.05991	4.59531	4.94745	4.83318	5.54023	5.58805	4.73106
hsa-miR-148a-5p	5.72485	5.1084	5.92425	6.19302	4.97546	4.53751	3.95835	4.83079	4.73171	5.15377	5.05619	4.87003	4.98459	4.57946	5.6458	5.01184	5.41447	6.02427	4.98796	4.72671	5.11311	3.89784	4.51516	4.81409	5.02907	5.07999	5.34837	4.34976	5.2201	5.18498	4.86271	5.39856	5.30366	4.42338	5.52104	4.8729	4.7694	4.95042	5.48885	5.12213	5.3646	4.53939	4.95917	4.95736
hsa-miR-2113	5.14816	4.69881	4.89645	5.05896	4.97546	5.19909	4.47321	5.0228	5.27063	4.81984	4.93667	4.84969	5.17347	5.17401	5.39483	5.59384	5.12577	5.07604	4.88159	4.84264	5.00541	5.15425	4.60152	4.82808	5.0414	5.29815	5.12562	4.86597	5.19336	4.79021	5.29249	5.06576	5.31605	5.01213	5.15565	5.13456	4.89051	4.89777	5.13543	5.13905	5.04319	5.48616	4.7009	4.75134
hsa-miR-539-3p	5.75131	5.18286	4.98106	4.88697	5.34759	4.87126	3.24556	5.26159	4.133	5.22905	5.03306	4.76536	4.8883	4.51097	4.85008	4.9383	5.45417	5.36849	5.15711	5.28932	5.52551	3.73996	5.33987	5.49576	5.21463	5.80508	4.69508	3.8468	4.95951	5.27898	4.79588	5.71104	5.41152	4.87518	5.10647	5.13456	4.60213	4.887	5.54269	4.88195	5.55698	4.87854	4.91341	5.04209
hsa-miR-3074-3p	5.42295	5.3321	4.86117	5.41283	4.68853	4.88	4.96816	5.46641	4.61849	5.14268	4.96138	4.6987	4.83764	4.84359	4.62683	4.96323	5.5489	5.03115	4.90892	5.36882	5.34288	4.50028	4.90304	5.18398	5.08967	5.27548	4.84889	4.86597	4.28387	4.80433	4.9056	5.01609	5.41152	4.88947	4.79497	4.97189	4.83123	5.12549	5.13543	5.02838	5.10362	4.75594	5.26269	4.8858
hsa-miR-138-2-3p	6.55467	5.21869	5.88086	4.52872	4.93378	5.01304	3.41906	4.85343	4.73171	4.578	5.10135	4.92937	4.87161	4.55699	5.25603	4.69213	5.79292	5.35641	5.30849	4.61376	5.1027	4.11922	4.49273	5.58083	5.10148	5.14397	4.82212	4.56201	4.71827	4.76155	5.61028	4.96465	5.74967	4.42338	4.71847	5.09996	4.28618	4.54744	6.0365	5.03442	5.5205	4.30962	4.7009	5.18308
hsa-miR-500a-3p	4.7147	5.15847	5.04535	5.101	5.14333	4.75259	4.72537	4.58238	4.9107	4.90101	5.07895	4.60475	5.03042	5.03459	4.40075	4.80675	4.90002	4.93692	4.93575	4.97048	4.8271	4.50028	5.07893	4.81409	5.15917	5.14397	5.17935	4.81955	5.0517	4.95116	5.02712	4.99915	4.98463	5.16096	5.13618	4.89325	4.94746	5.10706	4.70731	4.7921	4.99082	5.24699	5.00352	5.05845
hsa-let-7c-3p	5.48734	5.12108	5.38049	4.08493	5.13109	4.64393	5.42008	5.22733	5.3437	4.68882	5.03306	5.05903	4.96898	4.76734	4.79384	4.50106	4.94251	5.13382	4.96209	4.96025	4.88902	4.28847	4.21988	5.36756	5.21463	5.05358	4.93887	5.26281	4.71827	4.79021	4.49252	4.67572	4.88835	4.49992	4.74443	5.18495	5.08071	4.97096	5.24156	5.10501	4.93648	4.49627	5.08834	4.4125
hsa-miR-212-3p	5.2257	5.12108	5.27719	4.86762	4.60248	4.77149	4.35	4.46966	4.88645	4.93994	5.24915	4.96762	5.14598	4.666	4.8774	4.5676	5.31016	5.39236	5.49142	4.76248	5.08164	4.16964	4.96951	4.98612	5.10148	5.25244	5.10356	4.69652	4.92742	4.83217	5.30054	5.17541	5.53326	4.77094	5.06588	4.93311	4.54792	4.60112	5.08448	4.73389	5.21739	4.62195	4.75379	4.9747
hsa-miR-377-5p	4.85796	4.96104	5.04535	4.9619	5.16751	5.02884	4.91118	5.22733	4.83669	4.80585	5.06761	5.11122	4.53252	5.00169	4.26255	4.98774	4.64947	5.18936	5.1225	5.35327	5.07099	5.11619	5.18064	4.65056	5.34959	4.72584	4.76703	4.58993	4.17875	4.79021	4.78444	4.73832	4.88835	4.84615	4.66513	4.69888	5.05502	4.78632	4.90819	4.9602	4.69598	5.59235	4.91341	5.32511
hsa-miR-935	5.93336	5.45737	5.02955	4.49126	5.01597	4.38627	4.69194	4.80778	5.15358	4.90101	5.10135	5.25732	4.92112	4.46344	4.96913	5.01184	5.26622	5.10522	5.40765	4.44793	5.17408	4.81733	4.27348	5.11721	5.01665	4.99926	5.01176	4.86597	3.40352	4.43845	4.60089	5.03284	4.71205	4.3632	5.04515	4.91332	4.47232	4.98112	5.36623	4.82732	5.11345	4.6809	5.0144	4.95736
hsa-miR-23b-5p	4.63736	4.5567	4.69075	4.98004	4.62011	5.2606	5.97304	5.17436	5.69037	5.09748	4.88595	4.82907	4.32749	5.15916	4.80811	4.9383	4.40803	5.16186	4.96209	4.79738	4.91306	5.98694	5.01742	4.41141	5.0414	4.56687	4.97578	5.3794	4.42844	4.2241	4.91613	4.69689	4.95325	4.67517	4.71847	4.76662	5.08071	5.11631	4.4091	4.96653	4.72191	4.89524	4.7143	4.77133
hsa-miR-370-5p	4.69302	4.61164	4.99741	4.80794	4.75386	4.87126	4.96816	4.14202	4.93455	4.97785	5.02136	5.00488	5.04538	5.14417	5.11397	5.27339	4.92849	5.20292	4.98796	4.69004	4.91306	4.75265	5.20843	4.56963	5.30939	4.56687	4.84889	4.53353	4.64123	4.88627	4.79588	4.96465	5.07489	5.01213	4.95911	4.78851	4.96135	4.84312	4.99902	5.16131	4.5873	5.139	4.6737	4.77133
hsa-miR-1306-3p	4.7147	4.51887	4.64998	5.60625	4.62011	5.12753	5.29204	5.13794	4.81116	4.79173	4.97358	5.16158	5.04538	5.15916	4.68982	4.95082	4.79571	4.67032	4.89532	5.32165	4.72215	6.04211	5.01742	4.58618	4.42273	4.65734	4.84889	5.65527	4.55984	4.34494	4.80724	4.83697	4.74908	4.6076	4.75723	4.81008	4.98874	4.84312	4.70731	4.71896	4.88	5.25994	4.76671	4.73106
hsa-miR-23b-3p	5.5906	5.20685	5.38049	5.35145	5.19129	4.84473	4.2616	5.06221	4.70423	4.70398	4.97358	5.16158	4.44498	4.93355	4.90421	4.61557	4.85624	5.03115	5.08703	5.03039	4.86457	4.26548	5.13793	5.03518	4.68083	4.99926	4.41952	4.34976	4.86102	4.32549	5.40139	4.94709	5.29116	4.57259	4.95911	5.08235	4.68819	4.54744	5.02087	4.52664	4.52973	4.86165	4.79222	4.99185
hsa-miR-331-5p	5.18745	4.781	4.89645	4.4266	4.98909	4.79015	4.69194	4.66149	5.13311	4.88779	5.12342	5.14499	4.9532	5.23189	4.62683	4.4313	4.81108	5.35641	5.58761	4.57406	4.98287	4.41925	4.8511	4.82808	5.08967	4.56687	4.76703	4.97587	5.0517	4.73231	4.94725	5.0494	4.95325	4.87518	4.62378	4.74439	4.39254	4.76296	4.8361	4.80629	4.709	4.49627	4.31747	5.19793
hsa-miR-629-5p	6.68941	4.71562	6.84619	7.96475	5.02922	4.50399	4.79001	4.73649	4.3613	4.70398	4.41736	4.60475	6.19419	3.76159	3.52043	3.64271	4.57939	5.39236	4.76674	4.92911	3.6669	4.864	5.83483	3.98174	4.17682	4.13468	4.10105	3.93653	5.08117	4.09221	3.08113	4.51813	3.80175	5.62972	4.16707	6.76547	5.36825	4.06481	3.8976	4.46535	2.78184	4.25892	3.21026	3.66122
hsa-miR-143-3p	5.20287	4.37808	5.12188	4.79775	4.72157	4.70421	3.90098	4.76065	3.95788	4.5447	5.02136	3.77494	4.67401	4.64485	5.1922	4.59975	5.58511	4.46057	4.85372	4.57406	4.88902	4.81733	4.79722	4.7857	4.30501	5.27548	4.96358	4.24827	5.11005	5.00106	4.5612	4.98201	4.74908	4.27883	4.8438	5.15155	4.60213	4.24423	4.99902	4.72644	5.29719	4.45182	4.86615	4.9398
hsa-miR-33a-5p	4.8964	4.68179	5.09176	5.14989	5.3686	4.36153	3.84123	4.06651	4.52733	4.92708	4.76485	4.78691	4.71201	5.03459	3.83103	4.55125	4.42811	4.21505	4.96209	5.05943	4.65245	3.67163	5.18064	5.03518	4.87235	5.46775	4.53942	4.34976	4.55984	4.91258	4.74955	5.01609	4.9373	4.84615	4.53735	4.57839	4.89051	4.79786	4.87259	4.66547	4.79704	4.73754	3.93782	4.9747
hsa-miR-124-5p	4.15695	4.51887	4.35255	4.89656	4.90531	4.70421	4.79001	4.21377	4.75868	5.03891	4.93667	4.82907	4.67401	5.36719	4.10969	4.77894	4.40803	4.70885	5.33896	5.23094	4.77558	4.35534	4.58041	4.19103	4.42273	4.3669	4.20832	4.17642	4.47359	4.70246	5.02712	4.79832	4.73069	5.07602	4.55212	4.6278	4.94746	5.05029	4.42557	4.63398	4.54434	5.28549	3.84337	4.8297
hsa-miR-181c-5p	5.14816	4.44011	4.98106	4.80794	5.02922	4.4106	5.15152	4.40981	3.91057	4.76307	5.03306	4.60475	5.25295	4.60159	4.3626	4.06742	4.98379	4.4147	5.11077	5.37653	4.97147	4.6675	4.8154	4.84193	4.44145	4.79124	4.58791	3.8468	3.9423	4.24496	4.54772	4.51813	4.73069	4.4429	4.66513	4.36186	4.80064	4.67808	4.88456	4.56888	4.485	4.94419	5.0252	5.04209
hsa-miR-216b-5p	4.6029	4.781	4.35255	5.04179	4.65473	4.66431	4.43329	4.31512	4.52733	4.92708	4.58573	4.78691	4.51113	4.666	4.54402	4.72165	4.78018	4.61053	4.83958	5.04982	4.78863	4.61388	4.90304	4.75675	4.89968	4.692	4.73868	4.69652	4.17875	4.747	4.91613	4.77859	4.88835	4.55476	4.83175	4.33236	4.94746	4.82067	4.35853	4.43827	4.40721	4.73754	4.68736	5.09063
hsa-miR-320e	4.46901	4.781	4.91378	4.68063	4.49194	4.44633	3.64554	3.76595	4.25166	4.5447	4.88595	4.87003	4.69313	4.96802	4.52687	4.67713	4.25908	4.21505	4.65815	4.89729	4.59416	4.24211	4.72209	4.33511	4.89968	4.42985	4.61935	4.61732	4.8946	4.42022	4.79588	4.91131	4.98463	4.81654	4.67865	5.00966	4.72122	4.89777	4.79865	4.78495	4.55881	5.16676	3.9605	4.62518
hsa-miR-155-5p	6.09498	4.51887	5.67276	4.3167	4.30843	4.6844	3.90098	4.49868	4.39607	4.51062	4.75074	4.62881	4.61506	4.07795	4.3034	4.84749	5.05006	4.50503	4.73654	4.26054	4.29809	3.56266	4.16421	4.63473	4.44145	4.65734	4.28875	4.64421	5.27213	4.40177	5.4529	4.51813	5.80346	3.79273	4.69205	4.81008	4.39254	4.12102	5.34041	4.55213	4.55881	3.8432	5.0252	4.75134
hsa-miR-199a-5p	6.94232	4.1983	6.00729	7.85108	4.43333	4.14666	4.16742	4.37894	4.28914	4.84741	4.80635	4.65249	4.87161	4.55699	4.79384	3.67325	4.69988	4.0448	4.8253	5.13415	4.70847	4.01277	4.58041	4.66622	3.57579	4.13468	4.60372	3.79975	4.51736	4.02144	4.39053	4.99915	4.65467	3.99136	4.34722	4.44691	4.24133	3.94537	4.62414	4.19028	4.18283	4.23289	4.54457	4.16295
hsa-miR-92b-5p	4.12493	4.07339	4.47431	4.49126	4.17168	4.76207	5.04961	4.91929	5.3614	4.40327	4.46997	4.96762	4.53252	4.78679	4.50951	4.75058	4.32481	4.29319	4.46906	4.46251	4.18415	5.7507	4.60152	4.23368	4.53157	3.94656	4.50617	5.41105	4.82663	4.73231	4.82968	4.56494	4.37569	4.6076	4.41342	4.36186	4.56622	4.27759	4.03274	4.89529	4.12569	4.6809	4.31747	4.19291
hsa-miR-23a-3p	6.72189	4.53791	6.37562	7.514	4.56657	4.33636	4.2616	4.55501	4.49562	4.62654	3.90875	4.33901	4.05924	4.46344	4.15504	4.1348	4.34607	4.65067	4.75172	4.50536	4.54884	4.1942	4.7788	4.00655	4.44145	4.77516	3.66186	3.89236	4.17875	4.28579	4.78444	4.73832	4.53257	4.23472	4.2955	4.44691	4.14724	4.24423	4.42557	4.11246	3.69929	4.58126	4.48325	4.66847
hsa-miR-339-5p	5.42295	4.69881	5.35535	4.56522	4.83157	4.46967	4.62265	3.03601	4.52733	4.43995	4.77881	5.404	4.19959	4.51097	4.26255	4.58377	4.36702	4.9848	4.52314	4.44793	4.27971	3.89784	4.42328	4.56963	5.07775	4.18421	4.32734	4.2829	4.51736	4.15966	5.01737	4.79832	5.51187	3.85232	4.10832	4.44691	4.4129	4.32622	4.6524	4.28454	4.34181	4.80977	4.33493	4.79105
hsa-miR-182-5p	5.14816	3.84788	4.37774	4.27323	4.60248	4.6023	4.88183	4.14202	5.25177	4.56145	3.77576	4.90986	4.46737	4.74764	3.88586	4.51799	4.5245	4.9206	4.35442	4.40332	3.99438	4.59556	4.66307	3.95649	4.22082	4.58542	3.74973	4.84295	4.68027	5.2064	4.34451	4.44494	5.00008	5.06347	4.14775	5.3113	4.7851	3.96598	4.2701	4.35382	3.67294	4.20638	3.51606	4.03649
hsa-miR-188-5p	3.93484	4.53791	4.37774	4.68063	4.72157	4.50399	5.15152	4.37894	4.17365	4.68882	4.66308	4.50424	4.63498	5.06676	3.83103	3.94761	3.47443	4.24157	4.41288	5.19649	4.40367	4.37696	4.90304	4.4481	4.38455	4.692	4.20832	4.747	4.33369	4.50912	4.29697	4.36783	4.67405	4.51843	4.3807	4.24005	4.58429	4.73921	4.01107	4.36345	4.0458	4.70003	4.4675	4.4125
hsa-miR-708-5p	4.97035	4.07339	5.09176	4.22841	4.58463	4.2173	4.35	4.58238	4.09117	4.49328	4.48708	4.01301	4.32749	4.43907	4.19901	4.02068	4.66647	4.50503	4.70569	4.13881	4.3866	3.22399	4.55899	5.13981	4.66498	4.60374	4.26906	4.021	4.23226	3.86857	4.65216	4.36783	4.98463	4.21215	4.56674	4.8729	4.19505	4.10253	4.79865	4.05419	4.77243	4.35859	4.4675	4.60304
hsa-miR-17-5p	6.79494	4.35679	6.34402	6.36162	4.90531	3.92818	3.41906	3.8584	3.81102	4.77747	4.504	4.53003	4.44498	3.87493	4.70515	3.51364	5.37365	4.9848	4.96209	3.5403	4.74911	3.01927	3.34622	4.29539	4.28442	4.77516	4.40155	3.59452	4.23226	4.34494	4.08942	4.67572	4.22614	3.4891	4.31294	4.76662	4.0724	3.51302	5.11526	4.0302	4.34181	3.62036	3.51606	4.16295
hsa-miR-28-3p	7.82626	4.51887	7.09047	9.14484	4.04691	4.44633	2.548	3.56112	4.32567	4.20443	4.18535	4.80814	3.83653	4.22772	4.10969	4.39512	4.14241	4.68971	4.20803	4.15684	4.14409	4.50028	4.66307	4.00655	3.96026	3.88798	3.16156	4.2829	4.51736	3.99706	4.49252	4.25817	4.08847	4.04343	3.77226	3.88113	4.17134	4.21009	3.8976	4.16848	3.56245	4.40596	4.2819	3.96884
hsa-miR-194-5p	4.1727	4.14963	4.86117	4.70264	4.28652	4.64393	4.16742	4.49868	4.32567	4.578	4.41736	4.1852	4.2261	3.80036	4.10969	4.2608	4.78018	4.34303	4.37417	4.26054	4.65245	4.04013	4.83336	4.35457	4.58306	4.54808	3.83255	4.021	4.64123	4.89948	4.49252	4.13947	4.48946	4.18923	3.96116	4.72182	4.63717	4.13928	4.62414	4.06603	4.08629	3.80837	3.91478	4.36066
hsa-miR-126-5p	8.87994	4.68179	7.77028	9.184	4.14758	4.23103	4.06667	4.10476	4.17365	3.99854	3.43123	4.1852	4.14508	3.83813	2.70336	4.61557	3.58586	4.31832	3.88911	3.83722	4.47	2.71424	4.72209	3.64503	4.54894	4.13468	2.9797	4.61732	4.68027	3.60378	4.14417	4.79832	4.27773	4.49992	3.22693	4.8729	4.98874	3.85987	3.92102	3.69095	3.051	4.23289	3.76824	3.02523
hsa-miR-143-5p	4.84818	4.44011	4.21956	4.13436	4.78545	3.92818	3.77891	3.50503	4.32567	4.30728	4.41736	4.42399	4.2261	4.19899	4.2205	3.89675	4.46744	5.00042	4.62556	4.49121	4.4537	3.7062	4.24693	4.25454	4.36507	4.80713	4.1875	3.70078	4.42844	4.2241	4.42041	4.85592	4.57443	4.11817	4.59554	4.39077	3.79055	4.24423	4.86053	3.89065	4.73471	4.17937	4.16959	4.4125
hsa-miR-135a-5p	4.51914	3.84788	4.19142	4.33091	4.17168	4.14666	4.06667	4.76065	4.43002	4.56145	4.67807	4.42399	4.46737	4.31065	4.01447	4.15658	4.5245	4.01436	4.43185	4.00586	4.51782	3.73996	4.19231	4.27511	4.51399	4.86902	3.93606	4.13911	4.23226	4.11504	4.47838	4.17007	4.80289	4.30039	4.14775	4.78851	4.45279	3.51302	4.79865	4.31464	4.29074	4.47422	4.15	4.48694
hsa-miR-106b-5p	5.164	4.66457	4.94781	4.95275	4.28652	4.1321	2.69025	4.06651	3.52716	4.61054	4.16422	3.43613	3.87053	4.13974	3.55468	3.57962	4.92849	4.54816	4.37417	4.47693	4.8271	3.56266	4.55899	4.7713	3.67404	4.88409	4.34625	3.28857	3.9423	4.64085	4.42041	4.54172	4.74908	4.4036	4.41342	4.93311	4.12272	3.81514	4.77314	4.14633	4.69598	4.40596	3.91478	4.36066
hsa-miR-337-5p	3.58073	3.90765	4.27423	4.54099	4.12306	4.6844	4.93995	3.8584	4.4632	4.43995	4.16422	4.50424	4.30281	4.62338	3.02983	4.22001	3.96139	4.52676	3.8043	4.62676	4.40367	4.35534	4.98566	4.29539	4.66498	4.65734	4.03263	4.13911	4.47359	4.6873	4.9056	4.51813	4.67405	4.4429	4.10832	4.17506	4.61976	4.64011	3.55246	3.981	4.37488	4.77411	3.81876	4.4125
hsa-miR-505-3p	4.80841	4.46021	4.56482	4.19774	4.39288	4.31074	3.57392	4.34738	4.49562	4.24645	4.45264	4.39621	3.93621	3.80036	3.85871	4.28077	4.79571	4.31832	4.57526	4.30972	4.92493	2.96321	4.46995	4.51879	4.17682	4.62183	4.24909	4.2128	4.68027	4.24496	4.74955	4.81778	4.53257	4.11817	4.12817	4.55304	4.26393	3.67197	4.42557	3.73613	4.10612	4.42907	4.20801	3.74449
hsa-miR-187-5p	4.27838	4.09925	4.01002	3.82883	4.19539	4.6844	4.91118	4.73649	5.25177	3.97374	4.20617	4.50424	4.2261	4.64485	4.01447	4.1348	3.75435	3.95149	4.25139	4.10206	3.97166	4.64985	3.98301	4.10173	4.84449	3.79538	4.22885	5.22769	3.80776	4.2241	4.40555	4.10821	4.17264	4.23472	3.84603	4.03557	4.45279	4.32622	4.39244	4.50069	3.917	4.62195	3.81876	4.36066
hsa-miR-378f	4.15695	4.24539	4.7304	4.3589	4.56657	4.16107	3.57392	3.2559	3.46302	4.45795	4.12101	4.15236	4.11703	4.28353	4.57771	4.58377	4.40803	4.48297	4.25139	4.19224	4.20378	3.67163	4.35033	4.29539	4.42273	4.45024	4.34625	3.4798	4.64123	4.60903	4.82968	4.44494	4.80289	4.25695	4.20494	3.79724	4.28618	4.5337	3.92102	4.08944	4.45438	4.64187	4.02647	4.38681
hsa-miR-378a-5p	4.68206	4.17417	4.19142	4.54099	4.41325	3.82337	4.54986	3.7174	3.32548	4.36564	4.7365	4.53003	4.51113	4.55699	3.77403	3.64271	4.19022	4.56925	4.97509	4.58742	4.50206	3.89784	4.21988	4.16922	4.32531	4.15965	4.20832	4.2128	3.49393	3.99706	4.24781	3.94084	4.42228	4.48116	3.64026	3.70816	4.35093	4.06481	4.11627	4.23294	4.02511	4.30962	4.06883	4.53451
hsa-miR-15a-5p	3.79938	4.22204	4.16273	4.24351	4.62011	4.31074	4.11793	4.6356	4.52733	4.13901	4.28659	4.2173	4.32749	4.666	3.29588	3.70315	3.62117	4.18803	4.41288	4.29351	4.70847	3.5999	5.30168	4.12458	4.74251	4.74247	3.16156	3.28857	3.9423	3.84143	4.26439	4.46975	4.27773	4.80149	4.16707	4.50095	4.19505	4.04558	4.30613	3.87726	4.18283	4.30962	4.00482	3.78439
hsa-miR-34b-3p	6.0867	4.82816	5.18031	3.46667	4.35127	4.27143	3.77891	5.13794	4.64764	3.7583	4.09891	3.13375	4.37564	2.78909	4.80811	3.37189	4.84134	4.0448	4.46906	3.48429	3.38689	3.48515	2.48153	5.20557	4.26353	3.97498	4.57193	3.35517	3.30705	3.46846	4.36001	3.15934	4.92116	2.9489	3.9162	4.81008	3.82135	3.74533	5.67943	4.38252	4.89148	2.9722	5.27179	4.51092
hsa-miR-6516-3p	4.51914	4.37808	4.40249	4.11807	4.52974	3.87673	3.71376	4.14202	4.0037	4.13901	3.93393	4.2173	3.83653	4.0134	4.49194	4.02068	4.42811	4.46057	4.09356	3.85941	4.42054	3.44478	3.77575	4.12458	3.96026	4.30107	4.43727	3.97938	4.42844	4.11504	4.31299	4.20004	4.39917	3.9646	4.02608	4.107	3.75909	4.13928	4.23316	3.96844	4.14499	4.12379	4.15	4.06916
hsa-miR-376a-3p	4.53141	4.57525	4.60803	3.74645	4.47267	3.82337	3.57392	3.8584	3.17343	4.34644	4.39939	4.04913	4.25212	3.30274	4.3034	3.84404	4.48671	4.8874	3.99495	3.62045	4.40367	2.49451	4.29955	4.60255	4.712	5.07999	3.98515	3.21875	4.06536	4.2241	4.58778	4.69689	4.57443	3.79273	4.12817	4.33236	3.55434	3.90325	4.6524	3.89065	4.78478	3.91044	4.13013	3.86102
hsa-miR-30d-3p	4.26375	3.29735	4.13345	4.90607	4.12306	4.04155	4.16742	4.34738	3.86165	4.578	4.36276	3.73115	4.32749	4.38907	3.85871	4.22001	3.75435	4.13243	4.39365	4.50536	4.22314	4.14465	4.29955	4.16922	4.26353	4.67477	4.16637	3.28857	4.51736	3.66696	3.91146	3.27647	3.99908	4.06877	4.14775	4.07172	4.30809	4.08379	3.98908	4.11246	3.93928	4.15185	3.51606	3.89786
hsa-miR-541-5p	3.87834	4.33519	3.87502	3.80867	4.04691	3.99405	4.99582	3.81291	4.52733	3.89667	4.12101	4.50424	4.05924	4.19899	4.06286	4.02068	3.51254	4.1605	3.83312	4.3416	4.20378	4.26548	4.53724	3.67629	4.1543	4.05704	3.83255	4.24827	3.49393	4.11504	4.24781	3.86804	3.96801	3.99136	3.9162	4.107	3.88103	4.24423	3.8976	3.95576	4.06619	4.25892	3.91478	4.19291
hsa-miR-301a-5p	4.45619	4.41973	4.47431	4.47856	4.39288	3.99405	3.49857	4.02722	3.64748	4.24645	3.71893	4.2487	3.69191	3.94582	3.55468	3.76117	4.09297	4.26761	3.96921	3.83722	4.06045	2.90488	3.73811	3.90464	3.70535	4.692	4.12315	3.59452	4.33369	4.02144	4.23105	4.56494	4.37569	4.38354	4.02608	4.55304	3.96618	3.76898	3.96675	3.77994	3.96122	3.91044	3.79372	4.53451
hsa-miR-376b-3p	4.7147	4.44011	4.56482	4.01628	4.28652	3.97786	2.548	3.8584	3.09094	4.13901	4.56975	3.54131	4.05924	3.45633	4.34313	4.02068	4.59723	4.9848	3.86139	3.83722	4.66666	2.49451	4.13554	4.58618	4.40376	4.74247	4.24909	3.28857	4.12317	4.20294	4.7138	4.49414	4.80289	3.28797	4.31294	4.03557	3.55434	3.69684	4.58068	3.67557	4.45438	3.87721	3.91478	3.70345
hsa-miR-615-3p	4.33546	4.48003	4.01002	3.01754	4.60248	4.46967	5.31419	4.87572	4.93455	4.20443	3.90875	3.89888	4.02945	4.55699	3.74466	3.99673	3.39506	2.03595	4.09356	3.48429	4.12363	4.16964	2.38742	3.98174	4.59982	3.62649	4.26906	4.86597	3.73547	4.04542	2.88075	3.79138	3.57309	3.63198	4.18613	4.20792	4.51062	4.22726	3.79991	4.46535	4.34181	3.87721	4.38608	4.4125
hsa-miR-499b-3p	3.6722	4.31326	3.76478	4.24351	4.17168	4.10255	4.11793	4.37894	3.52716	4.16115	3.85701	4.01301	4.02945	4.3634	4.06286	3.81694	3.8166	3.98327	3.96921	4.37279	4.24224	3.5999	4.07645	4.03094	4.49619	4.05704	3.63135	3.64863	4.17875	3.97226	4.23105	3.9759	4.39917	4.16593	3.7209	4.24005	4.35093	4.13928	3.72205	3.99346	4.00413	4.51799	3.48511	4.43774
hsa-miR-584-5p	8.96493	3.72036	7.92353	10.3871	3.88137	3.25305	5.07577	3.50503	3.70408	3.87004	3.15954	3.81745	4.93725	3.19044	2.19647	2.39927	3.72219	4.10381	4.0451	3.2012	3.74933	3.83674	4.98566	3.20501	3.05009	3.16607	3.07349	3.4798	3.49393	3.57112	2.64797	4.04357	2.83435	4.999	3.36715	5.41345	3.88103	3.01648	3.01325	3.70616	2.02013	3.91044	2.8217	2.81015
hsa-miR-744-3p	5.70873	4.14963	5.16592	3.98069	3.79089	3.71034	2.69025	3.61512	4.133	3.89667	4.18535	3.19951	3.87053	3.24768	5.20303	3.08439	4.7163	4.26761	4.33439	3.924	3.87705	2.96321	3.07148	4.89605	3.70535	4.27844	4.22885	3.4798	3.49393	3.27922	4.44969	3.83022	4.92116	2.71208	4.08819	4.30224	3.82135	3.69684	5.10507	4.05419	4.02511	3.14965	4.84192	4.51092
hsa-miR-6087	4.43022	3.20508	3.97743	3.88767	3.13165	3.33158	5.44036	4.68693	5.09129	3.60523	3.59808	5.98224	3.80171	5.03459	3.37468	4.48394	2.85748	4.36731	4.59222	3.67152	3.74933	4.28847	3.98301	2.81334	3.90738	3.51477	3.46825	5.58763	4.68027	3.39571	4.58778	4.81778	2.83435	4.27883	3.93886	4.67557	5.00224	2.49929	2.77698	3.66002	2.32093	5.08181	3.21026	3.86102
hsa-miR-130b-5p	5.91475	4.07339	4.42683	4.98903	3.40002	4.31074	4.79001	4.71192	4.133	3.699	3.46618	3.89888	3.80171	4.10917	4.34313	3.67325	3.12681	2.03595	3.96921	4.06435	3.38689	3.36047	2.38742	4.7857	4.17682	3.69644	4.20832	4.99688	3.09231	3.5377	2.24227	3.03185	3.39766	3.37181	4.18613	4.27148	4.26393	4.21009	4.34127	4.49194	4.50006	2.76981	5.72017	4.51092
hsa-miR-487b-5p	3.58073	4.1983	4.16273	3.61333	4.19539	4.08754	4.16742	3.61512	4.17365	3.01494	4.20617	4.39621	4.48941	3.94582	3.88586	3.81694	3.96139	4.4147	4.67417	3.96551	3.94858	4.48044	4.1063	4.00655	3.88019	3.55298	4.20832	3.79975	3.73547	3.27922	3.32182	3.9049	3.65341	3.90956	4.04708	3.79724	4.0724	4.12102	3.55246	3.91705	3.98284	3.77268	4.04781	3.66122
hsa-miR-153-3p	4.12493	3.58047	3.97743	4.41331	4.35127	3.78667	4.01353	4.17834	3.00345	3.99854	4.12101	3.68598	3.87053	4.2559	3.33582	3.37189	3.84674	3.78118	4.35442	4.08333	4.59416	3.73996	4.1063	4.05493	3.76602	4.60374	4.12315	3.21875	3.9423	3.5035	3.91146	4.31404	4.0295	3.99136	4.00476	3.79724	4.37189	3.64667	4.03274	3.54624	3.98284	3.91044	4.15	4.00306
hsa-miR-223-5p	7.12341	2.88653	6.43082	8.29958	3.02983	3.65033	2.93854	4.14202	3.64748	3.43397	3.39541	3.93794	4.08842	3.13083	3.68407	3.54701	3.78581	4.31832	3.32522	3.79178	3.42082	4.37696	4.55899	4.07852	3.57579	3.51477	3.77787	4.38206	3.57902	3.31911	3.684	3.83022	3.19791	3.41198	3.40018	4.76662	3.13133	3.72129	3.98908	3.57967	3.13061	3.20426	4.33493	3.89786
hsa-miR-374c-3p	4.36318	3.87807	4.27423	3.90676	3.40002	3.49974	2.69025	3.90249	3.09094	4.20443	4.24694	3.81745	4.14508	3.30274	4.32341	3.87064	5.01067	3.81689	3.74485	3.88126	4.40367	2.64465	3.48901	4.27511	3.93406	4.23209	3.60017	2.89979	4.00514	4.49177	4.17955	4.46975	4.17264	3.88122	4.00476	4.14143	3.13133	3.51302	4.58068	3.34706	4.16403	3.14965	4.10999	4.27922
hsa-miR-1251-5p	3.17438	4.02023	3.90997	3.99859	4.37223	3.84138	3.95835	3.56112	4.32567	4.24645	3.07149	4.39621	3.53115	4.33726	2.64097	3.73245	4.01547	4.01436	3.44211	3.64621	3.97166	3.22399	4.42328	3.85085	4.13142	3.88798	3.46825	2.80767	3.80776	4.26552	4.63951	4.10821	4.44502	4.14225	3.66764	3.61322	3.82135	4.06481	3.36024	3.56305	3.53345	4.49627	3.35422	4.22226
hsa-miR-4448	5.61386	4.26837	4.35255	2.98198	4.0206	3.33158	4.79001	3.7174	3.95788	3.57257	4.09891	5.43163	4.19959	4.88025	2.87581	2.16148	2.97131	3.78118	4.52314	3.45544	3.6669	3.56266	3.84819	4.61873	4.1543	3.66189	3.50237	4.6706	2.53379	1.2392	1.46255	3.86804	4.17264	4.23472	3.77226	4.93311	4.68819	2.97642	3.66771	2.86785	3.16882	4.17937	4.02647	3.96884
hsa-miR-410-5p	3.60415	3.58047	3.2683	3.7251	3.82168	3.96149	4.65771	2.86828	3.81102	3.9485	3.43123	4.01301	3.76603	4.22772	3.44939	4.2608	3.47443	3.88576	2.95738	4.00586	3.7758	4.31111	4.35033	3.51272	4.08456	3.66189	3.53571	3.75111	3.9423	4.02144	3.73245	4.17007	3.65341	4.38354	3.8698	3.5633	4.12272	4.22726	3.58214	3.93007	3.89437	4.25892	3.05032	3.52654
hsa-miR-34a-5p	3.73719	3.58047	4.16273	3.96256	3.93869	4.10255	4.11793	3.94527	4.4632	4.18295	4.09891	3.81745	4.14508	4.19899	3.16898	3.97238	3.6893	3.36496	4.29349	4.13881	4.27971	3.12526	3.81242	3.07028	3.88019	3.91756	3.63135	3.5383	2.83991	3.86857	3.52804	3.38481	3.19791	3.4891	3.58388	3.83979	4.12272	3.74533	3.74848	3.2876	3.75059	3.77268	3.42115	4.25102
hsa-miR-3615	6.85473	4.44011	5.70297	6.89604	3.85184	2.85251	5.17591	3.8584	4.70423	3.7583	3.15954	4.30953	4.55361	3.24768	2.82059	1.6497	3.17512	3.74456	4.16333	3.79178	3.51808	3.63621	2.94504	3.47766	3.76602	2.56275	3.36073	4.41365	3.30705	2.09276	1.34282	2.56356	2.83435	3.52617	3.66764	5.04646	3.88103	2.84908	4.1759	3.90391	2.62574	2.84048	3.38807	2.81015
hsa-miR-7-1-3p	4.57946	3.50508	4.52027	4.21316	3.31599	3.52224	?	2.77648	1.81017	3.7583	4.52072	3.81745	4.05924	2.53691	4.19901	3.78932	4.61485	4.65067	3.96921	3.81468	3.97166	1.66138	3.57691	3.95649	3.50637	4.40917	4.30817	2.48969	4.12317	3.10765	4.73773	4.49414	4.71205	3.45105	3.9162	3.96041	3.08132	3.42645	4.34127	3.20431	4.51498	2.84048	3.81876	3.93379
hsa-miR-452-5p	3.53272	3.58047	3.90997	5.34447	3.79089	3.78667	3.57392	2.05345	2.91031	3.50493	3.83043	3.43613	3.72944	3.87493	3.71469	3.73245	3.6893	3.36496	3.10652	4.2268	3.8524	3.12526	4.21988	3.85085	3.57579	4.20835	3.88523	2.80767	3.80776	4.069	4.05173	3.62464	3.69195	4.14225	3.84603	3.61322	4.14724	4.34207	4.11627	3.47695	4.06619	4.03619	3.05032	3.47871
hsa-miR-876-3p	3.58073	3.42554	4.07305	3.84871	3.82168	3.78667	4.11793	3.94527	3.86165	4.32699	3.5003	2.4601	3.72944	3.19044	3.16898	3.84404	4.1179	4.01436	4.18585	3.2012	3.51808	2.84409	3.8831	3.9308	3.57579	3.97498	3.46825	3.5383	3.20367	3.97226	4.1079	4.13947	4.27773	3.15228	3.58388	3.34431	3.43993	3.67197	4.09584	3.52922	3.75059	3.77268	3.76824	3.89786
hsa-miR-10a-3p	3.45757	3.96504	3.97743	4.22841	3.79089	3.69061	3.33492	2.77648	3.39588	3.7583	3.20163	3.68598	3.69191	3.94582	2.76317	3.40866	3.51254	3.21243	3.55024	3.96551	3.6669	2.49451	4.35033	3.85085	3.90738	3.73018	3.39747	3.41883	4.38184	3.99706	4.12615	3.86804	3.83657	3.90956	3.46405	3.96041	4.09778	3.88172	3.72205	3.32751	3.56245	4.09518	3.81876	3.78439
hsa-miR-130b-3p	3.64987	3.10651	3.46915	4.33091	3.59088	3.78667	2.69025	3.44666	4.0037	3.99854	3.39541	3.63935	3.72944	3.91081	3.16898	3.17254	2.97131	3.70699	3.68285	4.27712	3.35214	4.21835	3.91718	3.73685	3.98599	3.66189	3.32304	4.13911	3.80776	3.84143	4.12615	3.75147	4.08847	3.63198	3.26328	3.61322	3.43993	3.72129	3.45955	3.51201	3.69929	4.25892	3.24761	3.47871
hsa-miR-197-3p	6.45837	4.5567	4.94781	5.71314	3.72725	3.62975	2.21294	3.32233	2.46266	3.53915	3.68966	2.99249	3.53115	2.70982	4.19901	2.60336	4.04177	3.31589	3.86139	3.45544	3.08217	2.57153	1.93413	4.48388	2.94906	3.26146	4.0786	3.70078	3.57902	3.10765	3.50032	2.46828	4.08847	2.77503	4.24185	3.75339	3.8515	3.62091	4.55096	3.69095	4.0458	2.44645	4.35218	4.8858
hsa-miR-103b	3.75822	3.29735	4.01002	3.46667	3.82168	3.45366	3.57392	3.66717	4.28914	3.60523	3.5003	3.68598	3.35021	3.91081	3.33582	3.29542	3.47443	2.62485	3.58455	3.81468	3.5491	3.8052	3.77575	3.67629	3.57579	3.94656	3.43329	3.70078	3.80776	3.39571	4.01302	4.07625	3.5312	3.69844	3.26328	3.75339	3.82135	3.59468	3.77442	3.45909	3.44279	3.8432	2.96317	3.93379
hsa-miR-128-1-5p	3.2944	3.61673	3.55997	3.51723	3.91031	3.80514	4.30648	3.44666	4.28914	3.39714	3.62926	4.04913	3.488	3.55033	3.29588	3.61151	3.35367	3.95149	3.96921	3.26908	3.35214	3.5999	3.57691	3.54695	3.67404	3.97498	3.66186	3.97938	3.57902	3.46846	3.91146	3.27647	3.96801	3.79273	3.82185	3.22094	3.93835	3.81514	3.45955	3.42271	3.6461	3.14965	3.1719	3.09034
hsa-miR-758-3p	4.3072	3.50508	3.46915	3.61333	3.79089	3.43006	2.81973	3.94527	3.46302	3.7583	3.65977	4.55537	3.3012	3.91081	3.68407	3.51364	3.62117	3.58803	4.2726	3.72083	3.6949	2.23521	3.44296	3.9308	3.57579	3.79538	3.66186	2.98638	4.00514	2.74735	3.58192	3.75147	3.99908	3.3305	3.74681	3.83979	3.51721	3.1304	4.1563	3.49459	3.59088	3.35669	3.76824	4.13236
hsa-miR-3613-5p	3.2944	3.10651	3.2134	3.9442	3.55467	4.1321	4.82127	3.90249	3.09094	3.7583	3.65977	3.59116	3.25046	4.33726	3.33582	3.44451	4.14241	3.74456	3.77488	4.06435	3.97166	3.63621	3.98301	3.2883	3.67404	3.69644	3.5683	3.41883	3.49393	3.19599	3.32182	3.62464	4.05928	3.79273	3.36715	4.14143	3.66034	3.26952	3.66771	3.47695	3.24234	3.14965	3.28403	3.42923
hsa-miR-224-5p	6.416	3.75331	6.19612	7.47296	2.53059	3.38166	3.41906	3.66717	4.25166	2.91426	3.32099	3.06485	2.96594	2.11285	3.77403	3.84404	3.43529	4.21505	3.44211	3.09298	3.6092	3.63621	3.53363	3.47766	3.43343	3.21456	3.24456	3.64863	2.97162	3.46846	3.38381	4.25817	4.19964	3.24414	3.26328	3.34431	3.69401	2.4416	3.82496	3.30769	3.50386	2.84048	3.7423	3.02523
hsa-miR-217	3.6722	3.15664	3.8392	3.80867	3.88137	3.65033	2.81973	3.44666	3.17343	3.39714	3.77576	3.68598	3.39762	3.91081	3.74466	3.61151	3.62117	3.41242	3.83312	3.83722	3.90129	3.56266	3.69947	2.97293	3.90738	4.13468	3.16156	3.75111	4.33369	3.84143	3.58192	3.71042	3.57309	3.69844	3.69452	3.45796	3.59055	3.69684	3.39411	3.40416	3.34605	4.35859	3.48511	3.61771
hsa-miR-8485	3.75822	3.75331	3.87502	3.7251	4.58463	3.45366	4.82127	5.10057	5.49571	3.01494	2.92844	5.14499	3.08656	4.33726	2.50747	3.78932	3.43529	4.48297	3.8043	3.36527	3.08217	4.87923	2.94504	2.81334	3.96026	2.48582	2.93042	5.68146	2.83991	2.80467	3.25705	3.86804	3.0866	3.0025	3.02999	3.92132	3.96618	1.58236	1.5614	2.78427	2.02013	4.28449	2.91754	2.4621
hsa-miR-199b-5p	3.71585	3.25195	4.07305	3.68143	3.27207	3.19821	2.93854	3.44666	3.09094	3.57257	3.65977	3.43613	3.61377	3.72174	3.77403	3.54701	4.1179	4.0448	3.91631	3.94491	3.28002	1.16099	3.61893	3.24726	4.03611	3.26146	3.50237	2.36594	3.40352	3.10765	3.86875	3.48557	3.48804	3.05417	3.58388	3.22094	3.72692	3.72129	4.03274	3.30769	3.84802	3.0338	3.24761	3.47871
hsa-miR-20b-5p	4.61448	3.20508	4.40249	3.86832	3.55467	3.11184	2.21294	3.8584	3.46302	3.46989	3.74763	3.32266	3.76603	2.53691	2.9803	3.03821	4.06759	3.74456	4.16333	2.93478	3.87705	2.57153	3.07148	3.44173	3.43343	3.39367	3.96081	2.36594	3.20367	3.46846	3.15409	3.83022	3.35026	3.45105	3.58388	4.27148	2.91996	3.26952	3.94406	3.06959	3.6461	2.9722	3.1719	3.21237
hsa-miR-323b-3p	7.27701	3.00071	5.89838	9.21161	2.60329	3.27971	2.39017	1.88785	2.46266	2.86115	2.65313	3.06485	2.83431	2.3404	3.12407	2.60336	2.73389	3.04185	2.73103	2.38111	2.90169	3.92744	2.48153	2.35354	3.14451	2.31846	3.80546	3.59452	3.73547	3.81378	3.84691	3.43607	3.39766	3.99136	3.7209	4.07172	3.47909	3.54076	3.21621	3.82245	3.59088	3.49454	3.48511	3.37799
hsa-miR-128-2-5p	3.89742	3.05458	3.2683	3.11925	2.60329	4.27143	3.57392	4.9406	4.70423	3.28064	3.56622	3.2624	3.08656	3.00367	3.83103	3.47949	3.87627	4.18803	3.51509	2.97599	3.08217	4.33339	2.87741	3.47766	2.78285	3.16607	3.39747	4.44457	2.53379	2.62541	3.18924	2.81662	3.0866	2.26279	3.07159	3.15506	3.59055	2.80401	3.55246	3.26722	3.72517	3.45003	4.31747	3.57285
hsa-miR-4492	3.97132	1.78079	3.3212	3.08614	2.37318	2.9553	4.11793	3.61512	3.58858	2.42195	1.63975	4.33901	2.24712	3.13083	3.77403	4.64668	3.35367	3.10098	3.36525	2.75707	1.80307	4.5582	3.34622	2.4289	3.43343	2.22689	3.46825	5.57371	4.79141	3.5035	4.16197	4.58778	3.5312	4.38354	3.96116	4.36186	4.83123	2.49929	2.4943	3.47695	1.84238	4.87854	3.092	3.21237
hsa-miR-378h	3.5081	3.58047	3.76478	3.56608	2.92027	2.77968	2.81973	2.67845	2.58825	3.06276	3.39541	3.2624	3.19786	3.24768	3.25481	3.40866	3.26716	3.41242	3.00883	2.97599	3.12397	3.48515	3.13077	2.75597	3.00046	3.26146	3.63135	3.41883	4.23226	3.78559	4.08942	3.9759	4.05928	3.93734	3.77226	3.96041	3.66034	3.36571	3.74848	3.66002	3.3123	4.12379	3.45348	3.52654
hsa-miR-203b-5p	2.97325	3.50508	3.90997	3.3599	2.73855	3.25305	1.77573	3.81291	3.52716	3.39714	3.5003	3.13375	2.83431	3.45633	3.48535	3.33416	3.58586	3.04185	3.68285	3.85941	3.08217	3.8052	3.44296	3.67629	3.5415	3.55298	3.66186	2.89979	3.49393	3.31911	3.41383	2.65294	3.44356	3.4891	3.40018	3.15506	3.08132	3.45589	3.77442	3.06959	3.67294	2.69551	3.05032	3.78439
hsa-miR-200b-3p	3.58073	2.55393	3.2683	3.3599	2.8622	3.19821	3.64554	3.11309	3.17343	3.39714	3.20163	2.99249	3.83653	3.06865	2.43577	3.25561	3.39506	2.91579	3.55024	3.59423	3.45398	3.98488	2.87741	3.58039	3.14451	3.47552	3.39747	3.14538	2.83991	2.74735	3.00429	3.62464	2.02365	3.05417	3.77226	2.77121	3.13133	3.26952	3.77442	3.20431	3.50386	3.30765	3.66156	3.42923
hsa-miR-1306-5p	4.65988	3.61673	4.01002	2.83027	3.31599	3.33158	2.69025	3.56112	1.58759	3.01494	3.53364	3.59116	3.44352	3.30274	3.33582	2.16148	3.43529	2.70327	3.44211	2.709	3.16459	2.13727	2.65312	3.76621	3.43343	3.51477	3.69175	1.72608	3.30705	3.1525	3.32182	2.36625	3.48804	2.71208	3.55484	3.75339	3.51721	3.09342	4.28823	3.44101	3.47365	2.90784	3.57603	3.52654
hsa-miR-424-5p	3.43163	3.10651	3.64541	4.1016	3.08164	3.25305	2.21294	3.03601	2.32508	3.66842	3.59808	3.2624	3.44352	3.50409	2.43577	2.94116	2.97131	2.62485	3.10652	3.5403	2.99475	2.32692	3.69947	2.97293	3.1895	3.55298	2.71448	2.98638	2.35233	3.27922	3.63386	3.66816	3.19791	3.3305	3.52521	3.66147	3.55434	3.62091	3.21621	3.16078	3.09135	3.80837	2.66484	3.82321
hsa-miR-574-3p	5.51231	3.65211	4.42683	3.24459	2.8017	3.38166	1.77573	3.44666	3.09094	2.86115	3.35868	2.83589	3.02751	2.78909	3.52043	2.39927	4.16651	3.70699	3.36525	2.84866	3.48639	2.57153	2.28674	4.19103	3.00046	3.43518	3.02736	2.0812	2.35233	2.62541	3.22354	3.27647	3.90379	2.57729	3.18963	3.5633	2.73824	2.70941	4.11627	2.97224	3.67294	2.76981	3.63361	3.09034
hsa-miR-4429	1.9035	3.00071	2.90233	3.46667	1.99505	3.45366	3.1503	3.03601	2.70378	2.689	2.87742	3.48968	2.24712	3.76159	3.33582	3.51364	3.12681	2.91579	2.60297	3.59423	2.69536	3.67163	3.48901	3.1166	2.94906	2.70528	3.24456	3.4798	3.80776	3.66696	3.75608	3.62464	3.48804	3.73056	3.07159	3.66147	3.51721	3.54076	2.82743	3.40416	3.00948	3.94292	3.0074	3.37799
hsa-miR-496	3.32291	3.65211	3.46915	3.74645	3.75942	2.77968	3.24556	2.20198	2.17299	3.28064	3.24252	2.56361	2.83431	3.45633	2.50747	2.8371	3.17512	3.36496	3.58455	3.01605	3.2041	2.71424	3.29529	2.86852	3.05009	3.30689	3.1182	3.28857	2.53379	3.31911	3.91146	3.21909	3.30124	3.10406	2.75156	3.28395	2.80139	3.36571	3.52215	3.06959	3.20605	2.90784	2.35828	2.25051
hsa-miR-331-3p	3.37829	3.38406	3.03491	3.15162	3.88137	3.19821	1.14539	3.2559	3.58858	3.72895	3.24252	3.48968	3.488	3.63858	3.44939	2.89007	3.12681	3.36496	3.51509	2.93478	3.16459	2.03219	2.80645	3.1166	3.50637	3.01001	3.28433	0.943592	2.53379	2.85979	2.88075	2.81662	2.68949	2.71208	2.94302	3.01353	3.17967	3.09342	2.92333	3.09294	3.13061	3.0338	3.1325	3.37799
hsa-miR-337-3p	4.3072	3.46586	3.3212	3.5899	3.22676	3.05125	3.64554	2.57326	3.17343	3.23962	2.87742	2.83589	2.5284	2.78909	2.64097	3.08439	3.72219	3.10098	3.24168	3.09298	2.99475	1.91886	2.28674	3.87799	3.05009	3.35093	3.07349	2.89979	2.53379	2.74735	2.69763	2.13763	3.19791	2.89324	3.26328	3.51159	2.60299	2.60817	3.69513	2.97224	3.47365	1.90262	3.0074	3.26971
hsa-miR-340-3p	3.73719	2.94475	3.09689	3.3599	3.08164	2.988	4.35	2.77648	3.17343	2.86115	2.92844	3.73115	2.68945	2.93563	2.76317	3.29542	3.62117	3.85173	3.10652	3.12996	2.80221	2.32692	3.00965	3.1166	2.89575	3.39367	2.59304	3.4798	2.53379	2.26601	2.79209	3.33166	3.02755	3.41198	2.80185	3.45796	3.72692	2.49929	3.21621	2.60103	2.96674	2.02902	3.0074	2.81015
hsa-miR-135b-5p	2.86109	2.76253	3.55997	3.3599	2.97609	2.24292	2.548	2.95458	2.46266	3.66842	3.07149	2.56361	3.08656	3.80036	2.82059	1.97795	3.58586	2.70327	3.10652	3.48429	3.6669	2.32692	3.18772	3.54695	3.00046	3.66189	2.71448	2.23059	2.14473	3.10765	3.22354	2.81662	2.68949	3.05417	3.07159	3.40225	3.59055	2.55476	3.13842	2.39108	3.051	3.62036	2.77129	3.32487
hsa-miR-26b-3p	4.33546	2.62687	3.15632	4.45281	3.27207	2.9553	2.01083	3.50503	3.64748	2.86115	3.39541	3.06485	3.19786	2.62595	3.21253	2.39927	2.91552	2.9802	2.84864	3.2012	2.85281	2.84409	2.38742	3.1166	3.31662	1.91109	3.07349	3.21875	3.09231	2.91289	2.30769	2.56356	2.24715	2.64626	3.36715	2.68046	3.59055	2.93521	3.13842	3.09294	2.96674	2.02902	2.96317	3.09034
hsa-miR-539-5p	2.65228	2.94475	3.37222	3.27429	2.09927	3.52224	3.41906	3.50503	3.17343	3.39714	3.07149	1.39906	3.35021	3.00367	3.29588	3.44451	3.58586	2.70327	3.40419	3.2012	3.16459	3.52442	2.56987	2.97293	2.12473	3.1159	3.53571	2.36594	2.35233	3.31911	3.08113	2.7371	2.52844	2.89324	2.89748	2.77121	3.47909	2.97642	3.66771	3.18271	2.87725	2.76981	3.31955	3.32487
