# Supplementary material for: Plasma exosomal miRNAs-based prognosis in metastatic kidney cancer
Source: Oncotarget. 2017 Jul 22;8(38):63703–14. doi: 10.18632/oncotarget.19476 (PMC5609954; doi:10.18632/oncotarget.19476)
Supplement: Supplementary file 4 [file oncotarget-08-63703-s004.xlsx]

## Sheet: Sheet1
Supplementary Table S3:The stability of 50 known microRNAs determined by NormFinder
Genes	Geomean of ranking values	Delta CT (Average of STDEV)	Norfinder (Stability value)	Genorm (Stability value)
hsa-miR-127-3p	4.11	0.41	0.154	0.274
hsa-miR-532-5p	4.12	0.41	0.172	0.146
hsa-miR-27a-3p	5.73	0.42	0.215	0.006
hsa-miR-27b-3p	6.27	0.42	0.215	0.006
hsa-miR-378a-3p	6.96	0.42	0.177	0.238
hsa-miR-124-3p	8.49	0.42	0.192	0.228
hsa-miR-219b-5p	10.17	0.43	0.196	0.288
hsa-miR-139-5p	12.12	0.44	0.199	0.299
hsa-miR-125b-2-3p	12.16	0.43	0.204	0.329
hsa-miR-219a-2-3p	12.62	0.43	0.208	0.278
hsa-miR-30a-5p	14.03	0.44	0.235	0.245
hsa-miR-181a-5p	14.89	0.46	0.284	0.214
hsa-miR-24-3p	15.41	0.46	0.282	0.204
hsa-miR-21-5p	15.7	0.47	0.29	0.187
hsa-miR-29a-3p	16.33	0.45	0.241	0.294
hsa-let-7g-5p	17.18	0.46	0.276	0.251
hsa-miR-140-3p	17.61	0.46	0.246	0.315
hsa-miR-221-3p	18.48	0.47	0.265	0.336
hsa-miR-432-5p	18.52	0.46	0.253	0.305
hsa-miR-24-2-5p	18.8	0.96	0.928	0.533
hsa-miR-181d-5p	20.28	0.48	0.295	0.362
hsa-miR-181b-5p	20.34	0.48	0.336	0.222
hsa-miR-99b-5p	20.79	0.47	0.297	0.263
hsa-miR-191-3p	21.01	0.75	0.694	0.471
hsa-miR-382-5p	21.36	0.49	0.323	0.369
hsa-miR-379-5p	22.19	0.51	0.361	0.386
hsa-miR-323a-3p	23.33	0.48	0.328	0.269
hsa-miR-101-3p	23.48	0.48	0.31	0.256
hsa-miR-145-3p	23.62	0.8	0.753	0.484
hsa-let-7a-5p	24.06	0.49	0.301	0.35
hsa-miR-676-3p	24.08	0.51	0.348	0.381
hsa-miR-411-5p	24.16	0.64	0.557	0.449
hsa-miR-744-5p	24.28	0.49	0.306	0.343
hsa-let-7d-5p	24.38	0.59	0.492	0.432
hsa-miR-125b-1-3p	25.39	0.51	0.338	0.375
hsa-miR-767-5p	26.28	0.63	0.546	0.441
hsa-miR-502-3p	26.4	0.58	0.469	0.425
hsa-miR-660-5p	26.5	0.56	0.438	0.417
hsa-miR-409-3p	27.16	0.54	0.384	0.392
hsa-miR-433-3p	27.42	0.5	0.331	0.31
hsa-let-7i-5p	29.51	0.51	0.377	0.283
hsa-miR-543	30.42	0.52	0.347	0.356
hsa-miR-30d-5p	32.45	0.51	0.349	0.324
hsa-miR-100-5p	34.34	0.54	0.41	0.319
hsa-miR-3184-3p	39.7	0.59	0.465	0.404
hsa-miR-320a	40.8	0.58	0.475	0.398
hsa-miR-129-5p	41.95	0.62	0.528	0.41
hsa-miR-9-5p	45.49	0.68	0.604	0.458
hsa-miR-99a-5p	48.25	0.83	0.786	0.498
hsa-miR-128-3p	49.25	0.93	0.886	0.515
